# Supplementary material for: Different solutions lead to similar life history traits across the great divides of the amniote tree of life
Source: J Biol Res (Thessalon). 2021 Feb 8;28:3. doi: 10.1186/s40709-021-00134-9 (PMC7869468; doi:10.1186/s40709-021-00134-9)
Supplement: Supplementary file 1 — Additional file 1: Appendix S1. Amniote body sizes. [file 40709_2021_134_MOESM1_ESM.xlsx]

## Sheet: גיליון2
תוויות שורה
Aves
Accipitriformes
Anseriformes
Apodiformes
Apterygiformes
Bucerotiformes
Caprimulgiformes
Cariamiformes
Casuariiformes
Charadriiformes
Ciconiiformes
Coliiformes
Columbiformes
Coraciiformes
Cuculiformes
Eurypygiformes
Falconiformes
Galliformes
Gaviiformes
Gruiformes
Leptosomiformes
Mesitornithiformes
Musophagiformes
Opisthocomiformes
Otidiformes
Passeriformes
Pelecaniformes
Phaethontiformes
Phoenicopteriformes
Piciformes
Podicipediformes
Procellariiformes
Psittaciformes
Pterocliformes
Rheiformes
Sphenisciformes
Strigiformes
Struthioniformes
Suliformes
Tinamiformes
Trogoniformes
Mammalia
Afrosoricida
Artiodactyla
Bibymalagasia
Carnivora
Cetacea
Chiroptera
Cingulata
Dasyuromorphia
Dermoptera
Didelphimorphia
Diprotodontia
Erinaceomorpha
Hyracoidea
Lagomorpha
Litopterna
Macroscelidea
Microbiotheria
Notoryctemorphia
Notoungulata
Paucituberculata
Peramelemorphia
Perissodactyla
Pholidota
Pilosa
Primates
Proboscidea
Rodentia
Scandentia
Sirenia
Soricomorpha
Tubulidentata
Xenarthra
Reptilia
Crocodylia
Rhynchocephalia
Squamata (Amphisbaenia)
Squamata (Sauria)
Squamata (Serpentes)
Testudinata
סכום כולל

## Sheet: body_size_new
Class	Clade	order	family	binomial_2020	binomial_(original files)	body mass (g)	log mass (g)	adult_body_mass (g)	type	source	log10mass
Reptilia	Squamata	Squamata (Sauria)	Sphaerodactylidae	Sphaerodactylus ariasae	Sphaerodactylus ariasae	0.15	-0.84	0.145537	Maximum body mass calculated from length	Shai Meiri, unpublished (length), converted to mass using equations from Feldmann et al. 2016	-0.837026
Reptilia	Squamata	Squamata (Sauria)	Sphaerodactylidae	Sphaerodactylus elasmorhynchus	Sphaerodactylus elasmorhynchus	0.12	-0.9	0.124863	Maximum body mass calculated from length	Shai Meiri, unpublished (length), converted to mass using equations from Feldmann et al. 2016	-0.903567
Reptilia	Squamata	Squamata (Sauria)	Sphaerodactylidae	Sphaerodactylus parthenopion	Sphaerodactylus parthenopion	0.15	-0.83	0.147965	Maximum body mass calculated from length	Shai Meiri, unpublished (length), converted to mass using equations from Feldmann et al. 2016	-0.829841
Reptilia	Squamata	Squamata (Serpentes)	Typhlopidae	Anilios insperatus	Anilios insperatus	0.07	-1.15	0.0706314	Maximum body mass calculated from length	Venchi et al. 2015 (length), converted to mass using equations from Feldmann et al. 2016	-1.151
Reptilia	Squamata	Squamata (Sauria)	Chamaeleonidae	Brookesia tedi	Brookesia tedi	0.24	-0.62	0.239878	Maximum body mass calculated from length	Shai Meiri, unpublished (length), converted to mass using equations from Feldmann et al. 2016	-0.620009
Reptilia	Squamata	Squamata (Sauria)	Scincidae	Panaspis wilsoni	Panaspis wilsoni	0.24	-0.61	0.244877	Maximum body mass calculated from length	Shai Meiri, unpublished (length), converted to mass using equations from Feldmann et al. 2016	-0.611052
Reptilia	Squamata	Squamata (Sauria)	Scincidae	Paracontias fasika	Paracontias fasika	0.2	-0.7	0.201178	Maximum body mass calculated from length	Shai Meiri, unpublished (length), converted to mass using equations from Feldmann et al. 2016	-0.69642
Reptilia	Squamata	Squamata (Sauria)	Scincidae	Scincella macrotis	Scincella macrotis	0.21	-0.67	0.214636	Maximum body mass calculated from length	Shai Meiri, unpublished (length), converted to mass using equations from Feldmann et al. 2016	-0.668298
Reptilia	Squamata	Squamata (Sauria)	Sphaerodactylidae	Lepidoblepharis montecanoensis	Lepidoblepharis montecanoensis	0.23	-0.63	0.233879	Maximum body mass calculated from length	Shai Meiri, unpublished (length), converted to mass using equations from Feldmann et al. 2016	-0.631009
Reptilia	Squamata	Squamata (Sauria)	Sphaerodactylidae	Pseudogonatodes barbouri	Pseudogonatodes barbouri	0.24	-0.62	0.240557	Maximum body mass calculated from length	Shai Meiri, unpublished (length), converted to mass using equations from Feldmann et al. 2016	-0.618782
Reptilia	Squamata	Squamata (Sauria)	Sphaerodactylidae	Sphaerodactylus nycteropus	Sphaerodactylus nycteropus	0.23	-0.63	0.233879	Maximum body mass calculated from length	Shai Meiri, unpublished (length), converted to mass using equations from Feldmann et al. 2016	-0.631009
Reptilia	Squamata	Squamata (Sauria)	Sphaerodactylidae	Sphaerodactylus omoglaux	Sphaerodactylus omoglaux	0.2	-0.69	0.202329	Maximum body mass calculated from length	Shai Meiri, unpublished (length), converted to mass using equations from Feldmann et al. 2016	-0.693941
Reptilia	Squamata	Squamata (Sauria)	Sphaerodactylidae	Sphaerodactylus schwartzi	Sphaerodactylus schwartzi	0.2	-0.69	0.202329	Maximum body mass calculated from length	Shai Meiri, unpublished (length), converted to mass using equations from Feldmann et al. 2016	-0.693941
Reptilia	Squamata	Squamata (Serpentes)	Typhlopidae	Amerotyphlops yonenagae	Amerotyphlops yonenagae	0.25	-0.61	0.245448	Maximum body mass calculated from length	Feldman et al. 2016	-0.610041
Reptilia	Squamata	Squamata (Serpentes)	Typhlopidae	Indotyphlops veddae	Indotyphlops veddae	0.17	-0.78	0.167009	Maximum body mass calculated from length	Feldman et al. 2016	-0.77726
Reptilia	Squamata	Squamata (Amphisbaenia)	Amphisbaenidae	Amphisbaena tragorrhectes	Amphisbaena tragorrhectes	0.34	-0.47	0.341083	Maximum body mass calculated from length	Shai Meiri, unpublished (length), converted to mass using equations from Feldmann et al. 2016	-0.46714
Reptilia	Squamata	Squamata (Amphisbaenia)	Amphisbaenidae	Cynisca degrysi	Cynisca degrysi	0.31	-0.52	0.30531	Maximum body mass calculated from length	Shai Meiri, unpublished (length), converted to mass using equations from Feldmann et al. 2016	-0.515259
Reptilia	Squamata	Squamata (Sauria)	Chamaeleonidae	Brookesia micra	Brookesia micra	0.3	-0.52	0.304738	Maximum body mass calculated from length	Shai Meiri, unpublished (length), converted to mass using equations from Feldmann et al. 2016	-0.516074
Reptilia	Squamata	Squamata (Sauria)	Gekkonidae	Lygodactylus broadleyi	Lygodactylus broadleyi	0.33	-0.48	0.329405	Maximum body mass calculated from length	Shai Meiri, unpublished (length), converted to mass using equations from Feldmann et al. 2016	-0.482269
Reptilia	Squamata	Squamata (Sauria)	Scincidae	Lerista separanda	Lerista separanda	0.33	-0.49	0.325256	Maximum body mass calculated from length	Shai Meiri, unpublished (length), converted to mass using equations from Feldmann et al. 2016	-0.487774
Reptilia	Squamata	Squamata (Sauria)	Scincidae	Paracontias milloti	Paracontias milloti	0.34	-0.47	0.336104	Maximum body mass calculated from length	Shai Meiri, unpublished (length), converted to mass using equations from Feldmann et al. 2016	-0.473527
Reptilia	Squamata	Squamata (Sauria)	Sphaerodactylidae	Coleodactylus natalensis	Coleodactylus natalensis	0.35	-0.46	0.347718	Maximum body mass calculated from length	Shai Meiri, unpublished (length), converted to mass using equations from Feldmann et al. 2016	-0.458773
Reptilia	Squamata	Squamata (Sauria)	Sphaerodactylidae	Lepidoblepharis miyatai	Lepidoblepharis miyatai	0.31	-0.51	0.30643	Maximum body mass calculated from length	Shai Meiri, unpublished (length), converted to mass using equations from Feldmann et al. 2016	-0.513668
Reptilia	Squamata	Squamata (Sauria)	Sphaerodactylidae	Pristurus masirahensis	Pristurus masirahensis	0.25	-0.6	0.250808	Maximum body mass calculated from length	Shai Meiri, unpublished (length), converted to mass using equations from Feldmann et al. 2016	-0.600658
Reptilia	Squamata	Squamata (Sauria)	Sphaerodactylidae	Pseudogonatodes gasconi	Pseudogonatodes gasconi	0.35	-0.46	0.347718	Maximum body mass calculated from length	Shai Meiri, unpublished (length), converted to mass using equations from Feldmann et al. 2016	-0.458773
Reptilia	Squamata	Squamata (Sauria)	Sphaerodactylidae	Sphaerodactylus cryphius	Sphaerodactylus cryphius	0.27	-0.57	0.268532	Maximum body mass calculated from length	Shai Meiri, unpublished (length), converted to mass using equations from Feldmann et al. 2016	-0.571005
Reptilia	Squamata	Squamata (Sauria)	Sphaerodactylidae	Sphaerodactylus parvus	Sphaerodactylus parvus	0.35	-0.46	0.347718	Maximum body mass calculated from length	Shai Meiri, unpublished (length), converted to mass using equations from Feldmann et al. 2016	-0.458773
Reptilia	Squamata	Squamata (Sauria)	Sphaerodactylidae	Sphaerodactylus perissodactylius	Sphaerodactylus perissodactylius	0.31	-0.51	0.30643	Maximum body mass calculated from length	Shai Meiri, unpublished (length), converted to mass using equations from Feldmann et al. 2016	-0.513668
Reptilia	Squamata	Squamata (Sauria)	Sphaerodactylidae	Sphaerodactylus plummeri	Sphaerodactylus plummeri	0.27	-0.57	0.268532	Maximum body mass calculated from length	Shai Meiri, unpublished (length), converted to mass using equations from Feldmann et al. 2016	-0.571005
Reptilia	Squamata	Squamata (Sauria)	Sphaerodactylidae	Sphaerodactylus williamsi	Sphaerodactylus williamsi	0.27	-0.57	0.268532	Maximum body mass calculated from length	Shai Meiri, unpublished (length), converted to mass using equations from Feldmann et al. 2016	-0.571005
Reptilia	Squamata	Squamata (Serpentes)	Colubridae	Pseudorabdion sirambense	Pseudorabdion sirambense	0.32	-0.49	0.321902	Maximum body mass calculated from length	Feldman et al. 2016	-0.492277
Reptilia	Squamata	Squamata (Serpentes)	Typhlopidae	Antillotyphlops annae	Antillotyphlops annae	0.34	-0.47	0.336406	Maximum body mass calculated from length	Feldman et al. 2016	-0.473137
Reptilia	Squamata	Squamata (Serpentes)	Typhlopidae	Indotyphlops malcolmi	Indotyphlops malcolmi	0.3	-0.52	0.303749	Maximum body mass calculated from length	Feldman et al. 2016	-0.517486
Reptilia	Squamata	Squamata (Serpentes)	Typhlopidae	Indotyphlops violaceus	Indotyphlops violaceus	0.35	-0.46	0.347839	Maximum body mass calculated from length	Feldman et al. 2016	-0.458622
Reptilia	Squamata	Squamata (Sauria)	Chamaeleonidae	Brookesia confidens	Brookesia confidens	0.43	-0.37	0.428559	Maximum body mass calculated from length	Shai Meiri, unpublished (length), converted to mass using equations from Feldmann et al. 2016	-0.367989
Reptilia	Squamata	Squamata (Sauria)	Chamaeleonidae	Brookesia dentata	Brookesia dentata	0.45	-0.35	0.449191	Maximum body mass calculated from length	Shai Meiri, unpublished (length), converted to mass using equations from Feldmann et al. 2016	-0.347569
Reptilia	Squamata	Squamata (Sauria)	Chamaeleonidae	Brookesia tuberculata	Brookesia tuberculata	0.38	-0.42	0.384337	Maximum body mass calculated from length	Shai Meiri, unpublished (length), converted to mass using equations from Feldmann et al. 2016	-0.415288
Reptilia	Squamata	Squamata (Sauria)	Diplodactylidae	Crenadactylus pilbarensis	Crenadactylus pilbarensis	0.44	-0.36	0.435306	Maximum body mass calculated from length	Shai Meiri, unpublished (length), converted to mass using equations from Feldmann et al. 2016	-0.361206
Reptilia	Squamata	Squamata (Sauria)	Diplodactylidae	Crenadactylus tuberculatus	Crenadactylus tuberculatus	0.4	-0.39	0.40333	Maximum body mass calculated from length	Shai Meiri, unpublished (length), converted to mass using equations from Feldmann et al. 2016	-0.394339
Reptilia	Squamata	Squamata (Sauria)	Gekkonidae	Cnemaspis kandambyi	Cnemaspis kandambyi	0.35	-0.45	0.35368	Maximum body mass calculated from length	Shai Meiri, unpublished (length), converted to mass using equations from Feldmann et al. 2016	-0.45139
Reptilia	Squamata	Squamata (Sauria)	Gekkonidae	Cnemaspis manoae	Cnemaspis manoae	0.43	-0.37	0.428564	Maximum body mass calculated from length	Shai Meiri, unpublished (length), converted to mass using equations from Feldmann et al. 2016	-0.367984
Reptilia	Squamata	Squamata (Sauria)	Gekkonidae	Ebenavia maintimainty	Ebenavia maintimainty	0.37	-0.43	0.370479	Maximum body mass calculated from length	Shai Meiri, unpublished (length), converted to mass using equations from Feldmann et al. 2016	-0.431237
Reptilia	Squamata	Squamata (Sauria)	Gekkonidae	Lygodactylus roavolana	Lygodactylus roavolana	0.35	-0.45	0.35368	Maximum body mass calculated from length	Shai Meiri, unpublished (length), converted to mass using equations from Feldmann et al. 2016	-0.45139
Reptilia	Squamata	Squamata (Sauria)	Gekkonidae	Microgecko laki	Microgecko laki	0.4	-0.4	0.399741	Maximum body mass calculated from length	Shai Meiri, unpublished (length), converted to mass using equations from Feldmann et al. 2016	-0.398221
Reptilia	Squamata	Squamata (Sauria)	Gekkonidae	Tropiocolotes confusus	Tropiocolotes confusus	0.45	-0.35	0.445613	Maximum body mass calculated from length	Shai Meiri, unpublished (length), converted to mass using equations from Feldmann et al. 2016	-0.351042
Reptilia	Squamata	Squamata (Sauria)	Gymnophthalmidae	Gymnophthalmus cryptus	Gymnophthalmus cryptus	0.4	-0.4	0.39858	Maximum body mass calculated from length	Shai Meiri, unpublished (length), converted to mass using equations from Feldmann et al. 2016	-0.399484
Reptilia	Squamata	Squamata (Sauria)	Scincidae	Lerista ingrami	Lerista ingrami	0.44	-0.36	0.435134	Maximum body mass calculated from length	Shai Meiri, unpublished (length), converted to mass using equations from Feldmann et al. 2016	-0.361377
Reptilia	Squamata	Squamata (Sauria)	Scincidae	Lerista talpina	Lerista talpina	0.44	-0.36	0.435134	Maximum body mass calculated from length	Shai Meiri, unpublished (length), converted to mass using equations from Feldmann et al. 2016	-0.361377
Reptilia	Squamata	Squamata (Sauria)	Scincidae	Lygisaurus abscondita	Lygisaurus abscondita	0.44	-0.36	0.441189	Maximum body mass calculated from length	Shai Meiri, unpublished (length), converted to mass using equations from Feldmann et al. 2016	-0.355375
Reptilia	Squamata	Squamata (Sauria)	Scincidae	Menetia alanae	Menetia alanae	0.44	-0.36	0.441189	Maximum body mass calculated from length	Shai Meiri, unpublished (length), converted to mass using equations from Feldmann et al. 2016	-0.355375
Reptilia	Squamata	Squamata (Sauria)	Scincidae	Panaspis tancredi	Panaspis tancredi	0.35	-0.45	0.35308	Maximum body mass calculated from length	Shai Meiri, unpublished (length), converted to mass using equations from Feldmann et al. 2016	-0.452127
Reptilia	Squamata	Squamata (Sauria)	Scincidae	Pygmaeascincus koshlandae	Pygmaeascincus koshlandae	0.35	-0.45	0.35308	Maximum body mass calculated from length	Shai Meiri, unpublished (length), converted to mass using equations from Feldmann et al. 2016	-0.452127
Reptilia	Squamata	Squamata (Sauria)	Scincidae	Pygmaeascincus sadlieri	Pygmaeascincus sadlieri	0.44	-0.36	0.441189	Maximum body mass calculated from length	Shai Meiri, unpublished (length), converted to mass using equations from Feldmann et al. 2016	-0.355375
Reptilia	Squamata	Squamata (Sauria)	Scincidae	Pygmaeascincus timlowi	Pygmaeascincus timlowi	0.4	-0.4	0.395442	Maximum body mass calculated from length	Shai Meiri, unpublished (length), converted to mass using equations from Feldmann et al. 2016	-0.402917
Reptilia	Squamata	Squamata (Sauria)	Scincidae	Sphenomorphus grandisonae	Sphenomorphus grandisonae	0.44	-0.36	0.441189	Maximum body mass calculated from length	Shai Meiri, unpublished (length), converted to mass using equations from Feldmann et al. 2016	-0.355375
Reptilia	Squamata	Squamata (Sauria)	Scincidae	Sphenomorphus tetradactylus	Sphenomorphus tetradactylus	0.44	-0.36	0.435134	Maximum body mass calculated from length	Shai Meiri, unpublished (length), converted to mass using equations from Feldmann et al. 2016	-0.361377
Reptilia	Squamata	Squamata (Sauria)	Scincidae	Tytthoscincus perhentianensis	Tytthoscincus perhentianensis	0.44	-0.36	0.441189	Maximum body mass calculated from length	Shai Meiri, unpublished (length), converted to mass using equations from Feldmann et al. 2016	-0.355375
Reptilia	Squamata	Squamata (Sauria)	Sphaerodactylidae	Lepidoblepharis microlepis	Lepidoblepharis microlepis	0.39	-0.41	0.392538	Maximum body mass calculated from length	Shai Meiri, unpublished (length), converted to mass using equations from Feldmann et al. 2016	-0.406118
Reptilia	Squamata	Squamata (Sauria)	Sphaerodactylidae	Lepidoblepharis rufigularis	Lepidoblepharis rufigularis	0.39	-0.41	0.392538	Maximum body mass calculated from length	Shai Meiri, unpublished (length), converted to mass using equations from Feldmann et al. 2016	-0.406118
Reptilia	Squamata	Squamata (Sauria)	Sphaerodactylidae	Sphaerodactylus cricoderus	Sphaerodactylus cricoderus	0.39	-0.41	0.392538	Maximum body mass calculated from length	Shai Meiri, unpublished (length), converted to mass using equations from Feldmann et al. 2016	-0.406118
Reptilia	Squamata	Squamata (Sauria)	Sphaerodactylidae	Sphaerodactylus epiurus	Sphaerodactylus epiurus	0.39	-0.41	0.392538	Maximum body mass calculated from length	Shai Meiri, unpublished (length), converted to mass using equations from Feldmann et al. 2016	-0.406118
Reptilia	Squamata	Squamata (Sauria)	Sphaerodactylidae	Sphaerodactylus exsul	Sphaerodactylus exsul	0.45	-0.35	0.44609	Maximum body mass calculated from length	Shai Meiri, unpublished (length), converted to mass using equations from Feldmann et al. 2016	-0.350578
Reptilia	Squamata	Squamata (Sauria)	Sphaerodactylidae	Sphaerodactylus gaigeae	Sphaerodactylus gaigeae	0.39	-0.41	0.392538	Maximum body mass calculated from length	Shai Meiri, unpublished (length), converted to mass using equations from Feldmann et al. 2016	-0.406118
Reptilia	Squamata	Squamata (Sauria)	Sphaerodactylidae	Sphaerodactylus nicholsi	Sphaerodactylus nicholsi	0.39	-0.41	0.392538	Maximum body mass calculated from length	Shai Meiri, unpublished (length), converted to mass using equations from Feldmann et al. 2016	-0.406118
Reptilia	Squamata	Squamata (Sauria)	Sphaerodactylidae	Sphaerodactylus phyzacinus	Sphaerodactylus phyzacinus	0.39	-0.41	0.392538	Maximum body mass calculated from length	Shai Meiri, unpublished (length), converted to mass using equations from Feldmann et al. 2016	-0.406118
Reptilia	Squamata	Squamata (Sauria)	Sphaerodactylidae	Sphaerodactylus streptophorus	Sphaerodactylus streptophorus	0.44	-0.36	0.441033	Maximum body mass calculated from length	Shai Meiri, unpublished (length), converted to mass using equations from Feldmann et al. 2016	-0.355529
Reptilia	Squamata	Squamata (Serpentes)	Colubridae	Calamorhabdium acuticeps	Calamorhabdium acuticeps	0.43	-0.36	0.431615	Maximum body mass calculated from length	Feldman et al. 2016	-0.364904
Reptilia	Squamata	Squamata (Serpentes)	Leptotyphlopidae	Leptotyphlops pungwensis	Leptotyphlops pungwensis	0.4	-0.39	0.403245	Maximum body mass calculated from length	Feldman et al. 2016	-0.394431
Reptilia	Squamata	Squamata (Serpentes)	Leptotyphlopidae	Myriopholis yemenica	Myriopholis yemenica	0.41	-0.38	0.413045	Maximum body mass calculated from length	Feldman et al. 2016	-0.384003
Reptilia	Squamata	Squamata (Serpentes)	Typhlopidae	Indotyphlops tenebrarum	Indotyphlops tenebrarum	0.36	-0.44	0.359552	Maximum body mass calculated from length	Feldman et al. 2016	-0.444238
Reptilia	Squamata	Squamata (Amphisbaenia)	Amphisbaenidae	Amphisbaena slevini	Amphisbaena slevini	0.48	-0.32	0.48337	Maximum body mass calculated from length	Shai Meiri, unpublished (length), converted to mass using equations from Feldmann et al. 2016	-0.315721
Reptilia	Squamata	Squamata (Sauria)	Chamaeleonidae	Brookesia tristis	Brookesia tristis	0.49	-0.31	0.492296	Maximum body mass calculated from length	Shai Meiri, unpublished (length), converted to mass using equations from Feldmann et al. 2016	-0.307774
Reptilia	Squamata	Squamata (Sauria)	Gekkonidae	Cnemaspis podihuna	Cnemaspis podihuna	0.49	-0.31	0.492662	Maximum body mass calculated from length	Shai Meiri, unpublished (length), converted to mass using equations from Feldmann et al. 2016	-0.307451
Reptilia	Squamata	Squamata (Sauria)	Gekkonidae	Goggia matzikamaensis	Goggia matzikamaensis	0.51	-0.29	0.514431	Maximum body mass calculated from length	Shai Meiri, unpublished (length), converted to mass using equations from Feldmann et al. 2016	-0.288673
Reptilia	Squamata	Squamata (Sauria)	Gekkonidae	Hemidactylus matschiei	Hemidactylus matschiei	0.49	-0.31	0.487059	Maximum body mass calculated from length	Shai Meiri, unpublished (length), converted to mass using equations from Feldmann et al. 2016	-0.312418
Reptilia	Squamata	Squamata (Sauria)	Gekkonidae	Lygodactylus decaryi	Lygodactylus decaryi	0.51	-0.29	0.512856	Maximum body mass calculated from length	Shai Meiri, unpublished (length), converted to mass using equations from Feldmann et al. 2016	-0.290005
Reptilia	Squamata	Squamata (Sauria)	Gekkonidae	Lygodactylus grandisonae	Lygodactylus grandisonae	0.54	-0.27	0.539508	Maximum body mass calculated from length	Shai Meiri, unpublished (length), converted to mass using equations from Feldmann et al. 2016	-0.268002
Reptilia	Squamata	Squamata (Sauria)	Gekkonidae	Lygodactylus heterurus	Lygodactylus heterurus	0.54	-0.27	0.539508	Maximum body mass calculated from length	Shai Meiri, unpublished (length), converted to mass using equations from Feldmann et al. 2016	-0.268002
Reptilia	Squamata	Squamata (Sauria)	Gekkonidae	Lygodactylus viscatus	Lygodactylus viscatus	0.52	-0.28	0.523413	Maximum body mass calculated from length	Shai Meiri, unpublished (length), converted to mass using equations from Feldmann et al. 2016	-0.281155
Reptilia	Squamata	Squamata (Sauria)	Gekkonidae	Mediodactylus aspratilis	Mediodactylus aspratilis	0.53	-0.27	0.534108	Maximum body mass calculated from length	Shai Meiri, unpublished (length), converted to mass using equations from Feldmann et al. 2016	-0.272371
Reptilia	Squamata	Squamata (Sauria)	Gekkonidae	Microgecko latifi	Microgecko latifi	0.46	-0.34	0.462106	Maximum body mass calculated from length	Shai Meiri, unpublished (length), converted to mass using equations from Feldmann et al. 2016	-0.335259
Reptilia	Squamata	Squamata (Sauria)	Gekkonidae	Nactus sphaerodactylodes	Nactus sphaerodactylodes	0.46	-0.34	0.462106	Maximum body mass calculated from length	Shai Meiri, unpublished (length), converted to mass using equations from Feldmann et al. 2016	-0.335259
Reptilia	Squamata	Squamata (Sauria)	Gymnophthalmidae	Procellosaurinus erythrocercus	Procellosaurinus erythrocercus	0.52	-0.29	0.517277	Maximum body mass calculated from length	Shai Meiri, unpublished (length), converted to mass using equations from Feldmann et al. 2016	-0.286276
Reptilia	Squamata	Squamata (Sauria)	Scincidae	Flexiseps andranovahensis	Flexiseps andranovahensis	0.5	-0.3	0.497331	Maximum body mass calculated from length	Shai Meiri, unpublished (length), converted to mass using equations from Feldmann et al. 2016	-0.303355
Reptilia	Squamata	Squamata (Sauria)	Scincidae	Janetaescincus veseyfitzgeraldi	Janetaescincus veseyfitzgeraldi	0.47	-0.33	0.465614	Maximum body mass calculated from length	Shai Meiri, unpublished (length), converted to mass using equations from Feldmann et al. 2016	-0.331974
Reptilia	Squamata	Squamata (Sauria)	Scincidae	Lerista occulta	Lerista occulta	0.53	-0.28	0.530299	Maximum body mass calculated from length	Shai Meiri, unpublished (length), converted to mass using equations from Feldmann et al. 2016	-0.275479
Reptilia	Squamata	Squamata (Sauria)	Scincidae	Menetia concinna	Menetia concinna	0.49	-0.31	0.490464	Maximum body mass calculated from length	Shai Meiri, unpublished (length), converted to mass using equations from Feldmann et al. 2016	-0.309393
Reptilia	Squamata	Squamata (Sauria)	Scincidae	Menetia maini	Menetia maini	0.54	-0.26	0.543412	Maximum body mass calculated from length	Shai Meiri, unpublished (length), converted to mass using equations from Feldmann et al. 2016	-0.264871
Reptilia	Squamata	Squamata (Sauria)	Scincidae	Menetia surda	Menetia surda	0.54	-0.26	0.543412	Maximum body mass calculated from length	Shai Meiri, unpublished (length), converted to mass using equations from Feldmann et al. 2016	-0.264871
Reptilia	Squamata	Squamata (Sauria)	Scincidae	Paracontias hildebrandti	Paracontias hildebrandti	0.5	-0.3	0.501916	Maximum body mass calculated from length	Shai Meiri, unpublished (length), converted to mass using equations from Feldmann et al. 2016	-0.299369
Reptilia	Squamata	Squamata (Sauria)	Scincidae	Parvoscincus tagapayo	Parvoscincus tagapayo	0.55	-0.26	0.548915	Maximum body mass calculated from length	Shai Meiri, unpublished (length), converted to mass using equations from Feldmann et al. 2016	-0.260495
Reptilia	Squamata	Squamata (Sauria)	Scincidae	Proablepharus tenuis	Proablepharus tenuis	0.54	-0.26	0.543412	Maximum body mass calculated from length	Shai Meiri, unpublished (length), converted to mass using equations from Feldmann et al. 2016	-0.264871
Reptilia	Squamata	Squamata (Sauria)	Scincidae	Sphenomorphus sananus	Sphenomorphus sananus	0.54	-0.26	0.543412	Maximum body mass calculated from length	Shai Meiri, unpublished (length), converted to mass using equations from Feldmann et al. 2016	-0.264871
Reptilia	Squamata	Squamata (Sauria)	Sphaerodactylidae	Coleodactylus brachystoma	Coleodactylus brachystoma	0.49	-0.31	0.487399	Maximum body mass calculated from length	Shai Meiri, unpublished (length), converted to mass using equations from Feldmann et al. 2016	-0.312115
Reptilia	Squamata	Squamata (Sauria)	Sphaerodactylidae	Coleodactylus elizae	Coleodactylus elizae	0.52	-0.29	0.51537	Maximum body mass calculated from length	Shai Meiri, unpublished (length), converted to mass using equations from Feldmann et al. 2016	-0.287881
Reptilia	Squamata	Squamata (Sauria)	Sphaerodactylidae	Gonatodes naufragus	Gonatodes naufragus	0.5	-0.3	0.504278	Maximum body mass calculated from length	Shai Meiri, unpublished (length), converted to mass using equations from Feldmann et al. 2016	-0.29733
Reptilia	Squamata	Squamata (Sauria)	Sphaerodactylidae	Lepidoblepharis victormartinezi	Lepidoblepharis victormartinezi	0.49	-0.31	0.493345	Maximum body mass calculated from length	Shai Meiri, unpublished (length), converted to mass using equations from Feldmann et al. 2016	-0.30685
Reptilia	Squamata	Squamata (Sauria)	Sphaerodactylidae	Pristurus schneideri	Pristurus schneideri	0.52	-0.29	0.51537	Maximum body mass calculated from length	Shai Meiri, unpublished (length), converted to mass using equations from Feldmann et al. 2016	-0.287881
Reptilia	Squamata	Squamata (Sauria)	Sphaerodactylidae	Pristurus simonettai	Pristurus simonettai	0.49	-0.31	0.493345	Maximum body mass calculated from length	Shai Meiri, unpublished (length), converted to mass using equations from Feldmann et al. 2016	-0.30685
Reptilia	Squamata	Squamata (Sauria)	Sphaerodactylidae	Sphaerodactylus callocricus	Sphaerodactylus callocricus	0.55	-0.26	0.549616	Maximum body mass calculated from length	Shai Meiri, unpublished (length), converted to mass using equations from Feldmann et al. 2016	-0.259941
Reptilia	Squamata	Squamata (Sauria)	Sphaerodactylidae	Sphaerodactylus gilvitorques	Sphaerodactylus gilvitorques	0.49	-0.31	0.493345	Maximum body mass calculated from length	Shai Meiri, unpublished (length), converted to mass using equations from Feldmann et al. 2016	-0.30685
Reptilia	Squamata	Squamata (Sauria)	Sphaerodactylidae	Sphaerodactylus macrolepis	Sphaerodactylus macrolepis	0.52	-0.28	0.52323	Maximum body mass calculated from length	Shai Meiri, unpublished (length), converted to mass using equations from Feldmann et al. 2016	-0.281307
Reptilia	Squamata	Squamata (Sauria)	Sphaerodactylidae	Sphaerodactylus molei	Sphaerodactylus molei	0.55	-0.26	0.549616	Maximum body mass calculated from length	Shai Meiri, unpublished (length), converted to mass using equations from Feldmann et al. 2016	-0.259941
Reptilia	Squamata	Squamata (Serpentes)	Colubridae	Calamaria boesemani	Calamaria boesemani	0.54	-0.27	0.538321	Maximum body mass calculated from length	Feldman et al. 2016	-0.268959
Reptilia	Squamata	Squamata (Serpentes)	Colubridae (Natricinae)	Tropidonophis dolasii	Tropidonophis dolasii	0.54	-0.27	0.53905	Maximum body mass calculated from length	Feldman et al. 2016	-0.268371
Reptilia	Squamata	Squamata (Serpentes)	Leptotyphlopidae	Epictia tesselata	Epictia tesselata	0.53	-0.28	0.529283	Maximum body mass calculated from length	Feldman et al. 2016	-0.276312
Reptilia	Squamata	Squamata (Serpentes)	Leptotyphlopidae	Myriopholis tanae	Myriopholis tanae	0.53	-0.27	0.534937	Maximum body mass calculated from length	Feldman et al. 2016	-0.271697
Reptilia	Squamata	Squamata (Serpentes)	Leptotyphlopidae	Myriopholis wilsoni	Myriopholis wilsoni	0.52	-0.29	0.518072	Maximum body mass calculated from length	Feldman et al. 2016	-0.28561
Reptilia	Squamata	Squamata (Serpentes)	Leptotyphlopidae	Tricheilostoma kongoensis	Tricheilostoma kongoensis	0.54	-0.27	0.53635	Maximum body mass calculated from length	Trape 2019 (length), converted to mass using equations from Feldmann et al. 2016	-0.270552
Reptilia	Squamata	Squamata (Serpentes)	Typhlopidae	Afrotyphlops nanus	Afrotyphlops nanus	0.54	-0.27	0.539372	Maximum body mass calculated from length	Feldman et al. 2016	-0.268111
Reptilia	Squamata	Squamata (Serpentes)	Typhlopidae	Anilios tovelli	Anilios tovelli	0.49	-0.31	0.493091	Maximum body mass calculated from length	Feldman et al. 2016	-0.307073
Reptilia	Squamata	Squamata (Serpentes)	Typhlopidae	Malayotyphlops canlaonensis	Malayotyphlops canlaonensis	0.49	-0.31	0.493091	Maximum body mass calculated from length	Feldman et al. 2016	-0.307073
Reptilia	Squamata	Squamata (Amphisbaenia)	Amphisbaenidae	Amphisbaena carvalhoi	Amphisbaena carvalhoi	0.65	-0.19	0.645852	Maximum body mass calculated from length	Shai Meiri, unpublished (length), converted to mass using equations from Feldmann et al. 2016	-0.189867
Reptilia	Squamata	Squamata (Amphisbaenia)	Amphisbaenidae	Amphisbaena maranhensis	Amphisbaena maranhensis	0.57	-0.24	0.56927	Maximum body mass calculated from length	Shai Meiri, unpublished (length), converted to mass using equations from Feldmann et al. 2016	-0.244682
Reptilia	Squamata	Squamata (Amphisbaenia)	Amphisbaenidae	Chirindia rondoensis	Chirindia rondoensis	0.65	-0.19	0.645852	Maximum body mass calculated from length	Shai Meiri, unpublished (length), converted to mass using equations from Feldmann et al. 2016	-0.189867
Reptilia	Squamata	Squamata (Amphisbaenia)	Amphisbaenidae	Cynisca haugi	Cynisca haugi	0.55	-0.26	0.55124	Maximum body mass calculated from length	Shai Meiri, unpublished (length), converted to mass using equations from Feldmann et al. 2016	-0.258659
Reptilia	Squamata	Squamata (Amphisbaenia)	Amphisbaenidae	Cynisca manei	Cynisca manei	0.65	-0.19	0.645852	Maximum body mass calculated from length	Shai Meiri, unpublished (length), converted to mass using equations from Feldmann et al. 2016	-0.189867
Reptilia	Squamata	Squamata (Amphisbaenia)	Amphisbaenidae	Cynisca rouxae	Cynisca rouxae	0.55	-0.26	0.55124	Maximum body mass calculated from length	Shai Meiri, unpublished (length), converted to mass using equations from Feldmann et al. 2016	-0.258659
Reptilia	Squamata	Squamata (Sauria)	Chamaeleonidae	Brookesia minima	Brookesia minima	0.56	-0.25	0.561667	Maximum body mass calculated from length	Shai Meiri, unpublished (length), converted to mass using equations from Feldmann et al. 2016	-0.250521
Reptilia	Squamata	Squamata (Sauria)	Chamaeleonidae	Brookesia ramanantsoai	Brookesia ramanantsoai	0.59	-0.23	0.592281	Maximum body mass calculated from length	Shai Meiri, unpublished (length), converted to mass using equations from Feldmann et al. 2016	-0.227472
Reptilia	Squamata	Squamata (Sauria)	Diplodactylidae	Crenadactylus ocellatus	Crenadactylus naso	0.63	-0.2	0.632974	Maximum body mass calculated from length	Shai Meiri, unpublished (length), converted to mass using equations from Feldmann et al. 2016	-0.198614
Reptilia	Squamata	Squamata (Sauria)	Gekkonidae	Cnemaspis avasabinae	Cnemaspis avasabinae	0.62	-0.2	0.624713	Maximum body mass calculated from length	Shai Meiri, unpublished (length), converted to mass using equations from Feldmann et al. 2016	-0.204319
Reptilia	Squamata	Squamata (Sauria)	Gekkonidae	Cnemaspis dissanayakai	Cnemaspis dissanayakai	0.65	-0.19	0.648794	Maximum body mass calculated from length	Shai Meiri, unpublished (length), converted to mass using equations from Feldmann et al. 2016	-0.187893
Reptilia	Squamata	Squamata (Sauria)	Gekkonidae	Cnemaspis menikay	Cnemaspis menikay	0.57	-0.25	0.567026	Maximum body mass calculated from length	Shai Meiri, unpublished (length), converted to mass using equations from Feldmann et al. 2016	-0.246397
Reptilia	Squamata	Squamata (Sauria)	Gekkonidae	Cnemaspis molligodai	Cnemaspis molligodai	0.62	-0.2	0.624713	Maximum body mass calculated from length	Shai Meiri, unpublished (length), converted to mass using equations from Feldmann et al. 2016	-0.204319
Reptilia	Squamata	Squamata (Sauria)	Gekkonidae	Cnemaspis phuketensis	Cnemaspis phuketensis	0.63	-0.2	0.630679	Maximum body mass calculated from length	Shai Meiri, unpublished (length), converted to mass using equations from Feldmann et al. 2016	-0.200191
Reptilia	Squamata	Squamata (Sauria)	Gekkonidae	Cnemaspis wicksi	Cnemaspis wicksi	0.61	-0.22	0.607149	Maximum body mass calculated from length	Shai Meiri, unpublished (length), converted to mass using equations from Feldmann et al. 2016	-0.216705
Reptilia	Squamata	Squamata (Sauria)	Gekkonidae	Cryptactites peringueyi	Cryptactites peringueyi	0.58	-0.23	0.583959	Maximum body mass calculated from length	Shai Meiri, unpublished (length), converted to mass using equations from Feldmann et al. 2016	-0.233618
Reptilia	Squamata	Squamata (Sauria)	Gekkonidae	Goggia essexi	Goggia essexi	0.59	-0.23	0.589674	Maximum body mass calculated from length	Shai Meiri, unpublished (length), converted to mass using equations from Feldmann et al. 2016	-0.229388
Reptilia	Squamata	Squamata (Sauria)	Gekkonidae	Goggia incognita	Goggia incognita	0.6	-0.22	0.600051	Maximum body mass calculated from length	Shai Meiri, unpublished (length), converted to mass using equations from Feldmann et al. 2016	-0.221812
Reptilia	Squamata	Squamata (Sauria)	Gekkonidae	Lygodactylus klemmeri	Lygodactylus klemmeri	0.57	-0.25	0.567026	Maximum body mass calculated from length	Shai Meiri, unpublished (length), converted to mass using equations from Feldmann et al. 2016	-0.246397
Reptilia	Squamata	Squamata (Sauria)	Gekkonidae	Lygodactylus mirabilis	Lygodactylus mirabilis	0.64	-0.19	0.64272	Maximum body mass calculated from length	Shai Meiri, unpublished (length), converted to mass using equations from Feldmann et al. 2016	-0.191978
Reptilia	Squamata	Squamata (Sauria)	Gekkonidae	Lygodactylus ornatus	Lygodactylus ornatus	0.55	-0.26	0.55041	Maximum body mass calculated from length	Shai Meiri, unpublished (length), converted to mass using equations from Feldmann et al. 2016	-0.259313
Reptilia	Squamata	Squamata (Sauria)	Gekkonidae	Lygodactylus wetzeli	Lygodactylus wetzeli	0.6	-0.23	0.595424	Maximum body mass calculated from length	Shai Meiri, unpublished (length), converted to mass using equations from Feldmann et al. 2016	-0.225173
Reptilia	Squamata	Squamata (Sauria)	Gekkonidae	Microgecko chabaharensis	Microgecko chabaharensis	0.6	-0.23	0.595424	Maximum body mass calculated from length	Shai Meiri, unpublished (length), converted to mass using equations from Feldmann et al. 2016	-0.225173
Reptilia	Squamata	Squamata (Sauria)	Gekkonidae	Microgecko varaviensis	Microgecko varaviensis	0.59	-0.23	0.586241	Maximum body mass calculated from length	Shai Meiri, unpublished (length), converted to mass using equations from Feldmann et al. 2016	-0.231924
Reptilia	Squamata	Squamata (Sauria)	Gekkonidae	Stenodactylus mauritanicus	Stenodactylus mauritanicus	0.62	-0.2	0.624713	Maximum body mass calculated from length	Shai Meiri, unpublished (length), converted to mass using equations from Feldmann et al. 2016	-0.204319
Reptilia	Squamata	Squamata (Sauria)	Gekkonidae	Tropiocolotes somalicus	Tropiocolotes somalicus	0.57	-0.25	0.567026	Maximum body mass calculated from length	Shai Meiri, unpublished (length), converted to mass using equations from Feldmann et al. 2016	-0.246397
Reptilia	Squamata	Squamata (Sauria)	Gekkonidae	Tropiocolotes wolfgangboehmei	Tropiocolotes wolfgangboehmei	0.65	-0.19	0.648794	Maximum body mass calculated from length	Shai Meiri, unpublished (length), converted to mass using equations from Feldmann et al. 2016	-0.187893
Reptilia	Squamata	Squamata (Sauria)	Gymnophthalmidae	Bachia beebei	Bachia beebei	0.62	-0.2	0.624934	Maximum body mass calculated from length	Shai Meiri, unpublished (length), converted to mass using equations from Feldmann et al. 2016	-0.204166
Reptilia	Squamata	Squamata (Sauria)	Gymnophthalmidae	Scriptosaura catimbau	Scriptosaura catimbau	0.57	-0.24	0.573898	Maximum body mass calculated from length	Shai Meiri, unpublished (length), converted to mass using equations from Feldmann et al. 2016	-0.241166
Reptilia	Squamata	Squamata (Sauria)	Scincidae	Eutropis ashwamedhi	Eutropis ashwamedhi	0.59	-0.23	0.594327	Maximum body mass calculated from length	Shai Meiri, unpublished (length), converted to mass using equations from Feldmann et al. 2016	-0.225974
Reptilia	Squamata	Squamata (Sauria)	Scincidae	Leptoseps osellai	Leptoseps osellai	0.6	-0.22	0.600052	Maximum body mass calculated from length	Shai Meiri, unpublished (length), converted to mass using equations from Feldmann et al. 2016	-0.221811
Reptilia	Squamata	Squamata (Sauria)	Scincidae	Lerista allochira	Lerista allochira	0.56	-0.25	0.564534	Maximum body mass calculated from length	Shai Meiri, unpublished (length), converted to mass using equations from Feldmann et al. 2016	-0.24831
Reptilia	Squamata	Squamata (Sauria)	Scincidae	Lerista christinae	Lerista christinae	0.56	-0.25	0.564534	Maximum body mass calculated from length	Shai Meiri, unpublished (length), converted to mass using equations from Feldmann et al. 2016	-0.24831
Reptilia	Squamata	Squamata (Sauria)	Scincidae	Lerista haroldi	Lerista haroldi	0.56	-0.25	0.564534	Maximum body mass calculated from length	Shai Meiri, unpublished (length), converted to mass using equations from Feldmann et al. 2016	-0.24831
Reptilia	Squamata	Squamata (Sauria)	Scincidae	Lerista maculosa	Lerista maculosa	0.6	-0.22	0.600052	Maximum body mass calculated from length	Shai Meiri, unpublished (length), converted to mass using equations from Feldmann et al. 2016	-0.221811
Reptilia	Squamata	Squamata (Sauria)	Scincidae	Lerista nevinae	Lerista nevinae	0.64	-0.2	0.636867	Maximum body mass calculated from length	Shai Meiri, unpublished (length), converted to mass using equations from Feldmann et al. 2016	-0.195951
Reptilia	Squamata	Squamata (Sauria)	Scincidae	Lerista vermicularis	Lerista vermicularis	0.64	-0.2	0.636867	Maximum body mass calculated from length	Shai Meiri, unpublished (length), converted to mass using equations from Feldmann et al. 2016	-0.195951
Reptilia	Squamata	Squamata (Sauria)	Scincidae	Lipinia nitens	Lipinia nitens	0.64	-0.2	0.636135	Maximum body mass calculated from length	Shai Meiri, unpublished (length), converted to mass using equations from Feldmann et al. 2016	-0.19645
Reptilia	Squamata	Squamata (Sauria)	Scincidae	Lygisaurus malleolus	Lygisaurus malleolus	0.55	-0.26	0.554455	Maximum body mass calculated from length	Shai Meiri, unpublished (length), converted to mass using equations from Feldmann et al. 2016	-0.256133
Reptilia	Squamata	Squamata (Sauria)	Scincidae	Lygosoma veunsaiensis	Lygosoma veunsaiensis	0.64	-0.2	0.636135	Maximum body mass calculated from length	Shai Meiri, unpublished (length), converted to mass using equations from Feldmann et al. 2016	-0.19645
Reptilia	Squamata	Squamata (Sauria)	Scincidae	Madascincus nanus	Madascincus nanus	0.64	-0.2	0.636135	Maximum body mass calculated from length	Shai Meiri, unpublished (length), converted to mass using equations from Feldmann et al. 2016	-0.19645
Reptilia	Squamata	Squamata (Sauria)	Scincidae	Panaspis mocamedensis	Panaspis mocamedensis	0.58	-0.24	0.577005	Maximum body mass calculated from length	Shai Meiri, unpublished (length), converted to mass using equations from Feldmann et al. 2016	-0.23882
Reptilia	Squamata	Squamata (Sauria)	Scincidae	Panaspis tsavoensis	Panaspis tsavoensis	0.65	-0.19	0.648443	Maximum body mass calculated from length	Shai Meiri, unpublished (length), converted to mass using equations from Feldmann et al. 2016	-0.188128
Reptilia	Squamata	Squamata (Sauria)	Scincidae	Paracontias rothschildi	Paracontias rothschildi	0.62	-0.2	0.624934	Maximum body mass calculated from length	Shai Meiri, unpublished (length), converted to mass using equations from Feldmann et al. 2016	-0.204166
Reptilia	Squamata	Squamata (Sauria)	Scincidae	Saproscincus tetradactylus	Saproscincus tetradactylus	0.6	-0.22	0.60018	Maximum body mass calculated from length	Shai Meiri, unpublished (length), converted to mass using equations from Feldmann et al. 2016	-0.221718
Reptilia	Squamata	Squamata (Sauria)	Scincidae	Sphenomorphus alfredi	Sphenomorphus alfredi	0.6	-0.22	0.60018	Maximum body mass calculated from length	Shai Meiri, unpublished (length), converted to mass using equations from Feldmann et al. 2016	-0.221718
Reptilia	Squamata	Squamata (Sauria)	Scincidae	Sphenomorphus schlegeli	Sphenomorphus schlegeli	0.6	-0.22	0.60018	Maximum body mass calculated from length	Shai Meiri, unpublished (length), converted to mass using equations from Feldmann et al. 2016	-0.221718
Reptilia	Squamata	Squamata (Sauria)	Scincidae	Tytthoscincus batupanggah	Tytthoscincus batupanggah	0.61	-0.21	0.612005	Maximum body mass calculated from length	Shai Meiri, unpublished (length), converted to mass using equations from Feldmann et al. 2016	-0.213245
Reptilia	Squamata	Squamata (Sauria)	Scincidae	Tytthoscincus leproauricularis	Tytthoscincus leproauricularis	0.63	-0.2	0.630042	Maximum body mass calculated from length	Shai Meiri, unpublished (length), converted to mass using equations from Feldmann et al. 2016	-0.20063
Reptilia	Squamata	Squamata (Sauria)	Sphaerodactylidae	Chatogekko amazonicus	Chatogekko amazonicus	0.61	-0.21	0.609989	Maximum body mass calculated from length	Shai Meiri, unpublished (length), converted to mass using equations from Feldmann et al. 2016	-0.214678
Reptilia	Squamata	Squamata (Sauria)	Sphaerodactylidae	Lepidoblepharis buchwaldi	Lepidoblepharis buchwaldi	0.59	-0.23	0.585339	Maximum body mass calculated from length	Shai Meiri, unpublished (length), converted to mass using equations from Feldmann et al. 2016	-0.232593
Reptilia	Squamata	Squamata (Sauria)	Sphaerodactylidae	Lepidoblepharis nukak	Lepidoblepharis nukak	0.63	-0.2	0.628922	Maximum body mass calculated from length	Shai Meiri, unpublished (length), converted to mass using equations from Feldmann et al. 2016	-0.201403
Reptilia	Squamata	Squamata (Sauria)	Sphaerodactylidae	Lepidoblepharis peraccae	Lepidoblepharis peraccae	0.61	-0.21	0.609989	Maximum body mass calculated from length	Shai Meiri, unpublished (length), converted to mass using equations from Feldmann et al. 2016	-0.214678
Reptilia	Squamata	Squamata (Sauria)	Sphaerodactylidae	Saurodactylus harrisii	Saurodactylus harrisii	0.64	-0.19	0.639822	Maximum body mass calculated from length	Shai Meiri, unpublished (length), converted to mass using equations from Feldmann et al. 2016	-0.193941
Reptilia	Squamata	Squamata (Sauria)	Sphaerodactylidae	Sphaerodactylus altavelensis	Sphaerodactylus altavelensis	0.61	-0.21	0.609989	Maximum body mass calculated from length	Shai Meiri, unpublished (length), converted to mass using equations from Feldmann et al. 2016	-0.214678
Reptilia	Squamata	Squamata (Sauria)	Sphaerodactylidae	Sphaerodactylus argivus	Sphaerodactylus argivus	0.61	-0.21	0.609989	Maximum body mass calculated from length	Shai Meiri, unpublished (length), converted to mass using equations from Feldmann et al. 2016	-0.214678
Reptilia	Squamata	Squamata (Sauria)	Sphaerodactylidae	Sphaerodactylus bromeliarum	Sphaerodactylus bromeliarum	0.56	-0.26	0.555466	Maximum body mass calculated from length	Shai Meiri, unpublished (length), converted to mass using equations from Feldmann et al. 2016	-0.255342
Reptilia	Squamata	Squamata (Sauria)	Sphaerodactylidae	Sphaerodactylus darlingtoni	Sphaerodactylus darlingtoni	0.61	-0.21	0.609989	Maximum body mass calculated from length	Shai Meiri, unpublished (length), converted to mass using equations from Feldmann et al. 2016	-0.214678
Reptilia	Squamata	Squamata (Sauria)	Sphaerodactylidae	Sphaerodactylus elegantulus	Sphaerodactylus elegantulus	0.61	-0.21	0.609989	Maximum body mass calculated from length	Shai Meiri, unpublished (length), converted to mass using equations from Feldmann et al. 2016	-0.214678
Reptilia	Squamata	Squamata (Sauria)	Sphaerodactylidae	Sphaerodactylus fantasticus	Sphaerodactylus fantasticus	0.61	-0.21	0.609989	Maximum body mass calculated from length	Shai Meiri, unpublished (length), converted to mass using equations from Feldmann et al. 2016	-0.214678
Reptilia	Squamata	Squamata (Sauria)	Sphaerodactylidae	Sphaerodactylus guanajae	Sphaerodactylus guanajae	0.65	-0.19	0.648241	Maximum body mass calculated from length	Shai Meiri, unpublished (length), converted to mass using equations from Feldmann et al. 2016	-0.188264
Reptilia	Squamata	Squamata (Sauria)	Sphaerodactylidae	Sphaerodactylus inaguae	Sphaerodactylus inaguae	0.61	-0.21	0.609989	Maximum body mass calculated from length	Shai Meiri, unpublished (length), converted to mass using equations from Feldmann et al. 2016	-0.214678
Reptilia	Squamata	Squamata (Sauria)	Sphaerodactylidae	Sphaerodactylus kirbyi	Sphaerodactylus kirbyi	0.61	-0.21	0.609989	Maximum body mass calculated from length	Shai Meiri, unpublished (length), converted to mass using equations from Feldmann et al. 2016	-0.214678
Reptilia	Squamata	Squamata (Sauria)	Sphaerodactylidae	Sphaerodactylus ladae	Sphaerodactylus ladae	0.6	-0.22	0.603763	Maximum body mass calculated from length	Shai Meiri, unpublished (length), converted to mass using equations from Feldmann et al. 2016	-0.219133
Reptilia	Squamata	Squamata (Sauria)	Sphaerodactylidae	Sphaerodactylus leonardovaldesi	Sphaerodactylus leonardovaldesi	0.62	-0.21	0.616257	Maximum body mass calculated from length	Shai Meiri, unpublished (length), converted to mass using equations from Feldmann et al. 2016	-0.210238
Reptilia	Squamata	Squamata (Sauria)	Sphaerodactylidae	Sphaerodactylus poindexteri	Sphaerodactylus poindexteri	0.65	-0.19	0.648241	Maximum body mass calculated from length	Shai Meiri, unpublished (length), converted to mass using equations from Feldmann et al. 2016	-0.188264
Reptilia	Squamata	Squamata (Sauria)	Sphaerodactylidae	Sphaerodactylus samanensis	Sphaerodactylus samanensis	0.61	-0.21	0.609989	Maximum body mass calculated from length	Shai Meiri, unpublished (length), converted to mass using equations from Feldmann et al. 2016	-0.214678
Reptilia	Squamata	Squamata (Serpentes)	Leptotyphlopidae	Epictia vanwallachi	Epictia vanwallachi	0.56	-0.25	0.56137	Maximum body mass calculated from length	Koch et al. 2015 (length), converted to mass using equations from Feldmann et al. 2016	-0.250751
Reptilia	Squamata	Squamata (Serpentes)	Leptotyphlopidae	Tetracheilostoma bilineatum	Tetracheilostoma bilineatum	0.6	-0.22	0.59928	Maximum body mass calculated from length	Feldman et al. 2016	-0.22237
Reptilia	Squamata	Squamata (Serpentes)	Leptotyphlopidae	Tetracheilostoma carlae	Tetracheilostoma carlae	0.55	-0.26	0.552095	Maximum body mass calculated from length	Feldman et al. 2016	-0.257987
Reptilia	Squamata	Squamata (Serpentes)	Leptotyphlopidae	Tricheilostoma broadleyi	Tricheilostoma broadleyi	0.65	-0.19	0.648561	Maximum body mass calculated from length	Feldman et al. 2016	-0.188049
Reptilia	Squamata	Squamata (Serpentes)	Leptotyphlopidae	Tricheilostoma dissimilis	Tricheilostoma dissimilis	0.55	-0.26	0.552095	Maximum body mass calculated from length	Feldman et al. 2016	-0.257987
Reptilia	Squamata	Squamata (Serpentes)	Typhlopidae	Anilios yampiensis	Anilios yampiensis	0.59	-0.23	0.588744	Maximum body mass calculated from length	Feldman et al. 2016	-0.230074
Reptilia	Squamata	Squamata (Serpentes)	Typhlopidae	Indotyphlops lankaensis	Indotyphlops lankaensis	0.62	-0.21	0.623437	Maximum body mass calculated from length	Feldman et al. 2016	-0.205207
Reptilia	Squamata	Squamata (Serpentes)	Typhlopidae	Indotyphlops leucomelas	Indotyphlops leucomelas	0.62	-0.21	0.623437	Maximum body mass calculated from length	Feldman et al. 2016	-0.205207
Reptilia	Squamata	Squamata (Amphisbaenia)	Amphisbaenidae	Cynisca bifrontalis	Cynisca bifrontalis	0.69	-0.16	0.68692	Maximum body mass calculated from length	Shai Meiri, unpublished (length), converted to mass using equations from Feldmann et al. 2016	-0.163094
Reptilia	Squamata	Squamata (Sauria)	Alopoglossidae	Alopoglossus lehmanni	Alopoglossus lehmanni	0.71	-0.15	0.706498	Maximum body mass calculated from length	Shai Meiri, unpublished (length), converted to mass using equations from Feldmann et al. 2016	-0.150889
Reptilia	Squamata	Squamata (Sauria)	Chamaeleonidae	Brookesia exarmata	Brookesia exarmata	0.66	-0.18	0.656597	Maximum body mass calculated from length	Shai Meiri, unpublished (length), converted to mass using equations from Feldmann et al. 2016	-0.182701
Reptilia	Squamata	Squamata (Sauria)	Chamaeleonidae	Brookesia peyrierasi	Brookesia peyrierasi	0.72	-0.14	0.718078	Maximum body mass calculated from length	Shai Meiri, unpublished (length), converted to mass using equations from Feldmann et al. 2016	-0.143828
Reptilia	Squamata	Squamata (Sauria)	Diplodactylidae	Crenadactylus occidentalis	Crenadactylus occidentalis	0.66	-0.18	0.6636	Maximum body mass calculated from length	Shai Meiri, unpublished (length), converted to mass using equations from Feldmann et al. 2016	-0.178094
Reptilia	Squamata	Squamata (Sauria)	Diplodactylidae	Crenadactylus ocellatus	Crenadactylus rostralis	0.67	-0.17	0.669842	Maximum body mass calculated from length	Shai Meiri, unpublished (length), converted to mass using equations from Feldmann et al. 2016	-0.174028
Reptilia	Squamata	Squamata (Sauria)	Gekkonidae	Cnemaspis aceh	Cnemaspis aceh	0.73	-0.14	0.731121	Maximum body mass calculated from length	Shai Meiri, unpublished (length), converted to mass using equations from Feldmann et al. 2016	-0.136011
Reptilia	Squamata	Squamata (Sauria)	Gekkonidae	Cnemaspis australis	Cnemaspis australis	0.71	-0.15	0.711564	Maximum body mass calculated from length	Shai Meiri, unpublished (length), converted to mass using equations from Feldmann et al. 2016	-0.147786
Reptilia	Squamata	Squamata (Sauria)	Gekkonidae	Cnemaspis goaensis	Cnemaspis goaensis	0.69	-0.16	0.686012	Maximum body mass calculated from length	Shai Meiri, unpublished (length), converted to mass using equations from Feldmann et al. 2016	-0.163668
Reptilia	Squamata	Squamata (Sauria)	Gekkonidae	Cnemaspis jacobsoni	Cnemaspis jacobsoni	0.72	-0.14	0.718045	Maximum body mass calculated from length	Shai Meiri, unpublished (length), converted to mass using equations from Feldmann et al. 2016	-0.143848
Reptilia	Squamata	Squamata (Sauria)	Gekkonidae	Cnemaspis kumarasinghei	Cnemaspis ingerorum	0.69	-0.16	0.686012	Maximum body mass calculated from length	Shai Meiri, unpublished (length), converted to mass using equations from Feldmann et al. 2016	-0.163668
Reptilia	Squamata	Squamata (Sauria)	Gekkonidae	Cnemaspis latha	Cnemaspis latha	0.71	-0.15	0.711564	Maximum body mass calculated from length	Shai Meiri, unpublished (length), converted to mass using equations from Feldmann et al. 2016	-0.147786
Reptilia	Squamata	Squamata (Sauria)	Gekkonidae	Cnemaspis limayei	Cnemaspis limayei	0.7	-0.16	0.696161	Maximum body mass calculated from length	Shai Meiri, unpublished (length), converted to mass using equations from Feldmann et al. 2016	-0.15729
Reptilia	Squamata	Squamata (Sauria)	Gekkonidae	Cnemaspis mysoriensis	Cnemaspis mysoriensis	0.71	-0.15	0.711564	Maximum body mass calculated from length	Shai Meiri, unpublished (length), converted to mass using equations from Feldmann et al. 2016	-0.147786
Reptilia	Squamata	Squamata (Sauria)	Gekkonidae	Cnemaspis retigalensis	Cnemaspis retigalensis	0.74	-0.13	0.742353	Maximum body mass calculated from length	Shai Meiri, unpublished (length), converted to mass using equations from Feldmann et al. 2016	-0.129389
Reptilia	Squamata	Squamata (Sauria)	Gekkonidae	Cnemaspis tanintharyi	Cnemaspis tanintharyi	0.66	-0.18	0.661053	Maximum body mass calculated from length	Shai Meiri, unpublished (length), converted to mass using equations from Feldmann et al. 2016	-0.179764
Reptilia	Squamata	Squamata (Sauria)	Gekkonidae	Cnemaspis thayawthadangyi	Cnemaspis thayawthadangyi	0.68	-0.17	0.679717	Maximum body mass calculated from length	Shai Meiri, unpublished (length), converted to mass using equations from Feldmann et al. 2016	-0.167672
Reptilia	Squamata	Squamata (Sauria)	Gekkonidae	Cnemaspis yercaudensis	Cnemaspis yercaudensis	0.69	-0.16	0.686012	Maximum body mass calculated from length	Shai Meiri, unpublished (length), converted to mass using equations from Feldmann et al. 2016	-0.163668
Reptilia	Squamata	Squamata (Sauria)	Gekkonidae	Goggia gemmula	Goggia gemmula	0.69	-0.16	0.686012	Maximum body mass calculated from length	Shai Meiri, unpublished (length), converted to mass using equations from Feldmann et al. 2016	-0.163668
Reptilia	Squamata	Squamata (Sauria)	Gekkonidae	Lygodactylus bradfieldi	Lygodactylus bradfieldi	0.69	-0.16	0.686012	Maximum body mass calculated from length	Shai Meiri, unpublished (length), converted to mass using equations from Feldmann et al. 2016	-0.163668
Reptilia	Squamata	Squamata (Sauria)	Gekkonidae	Lygodactylus insularis	Lygodactylus insularis	0.69	-0.16	0.686012	Maximum body mass calculated from length	Shai Meiri, unpublished (length), converted to mass using equations from Feldmann et al. 2016	-0.163668
Reptilia	Squamata	Squamata (Sauria)	Gekkonidae	Tropiocolotes hormozganensis	Tropiocolotes hormozganensis	0.74	-0.13	0.744347	Maximum body mass calculated from length	Shai Meiri, unpublished (length), converted to mass using equations from Feldmann et al. 2016	-0.128225
Reptilia	Squamata	Squamata (Sauria)	Gekkonidae	Tropiocolotes nattereri	Tropiocolotes nattereri	0.69	-0.16	0.686012	Maximum body mass calculated from length	Shai Meiri, unpublished (length), converted to mass using equations from Feldmann et al. 2016	-0.163668
Reptilia	Squamata	Squamata (Sauria)	Gekkonidae	Tropiocolotes nubicus	Tropiocolotes nubicus	0.72	-0.14	0.718045	Maximum body mass calculated from length	Shai Meiri, unpublished (length), converted to mass using equations from Feldmann et al. 2016	-0.143848
Reptilia	Squamata	Squamata (Sauria)	Gekkonidae	Tropiocolotes scorteccii	Tropiocolotes scorteccii	0.7	-0.16	0.696799	Maximum body mass calculated from length	Shai Meiri, unpublished (length), converted to mass using equations from Feldmann et al. 2016	-0.156893
Reptilia	Squamata	Squamata (Sauria)	Gymnophthalmidae	Bachia lineata	Bachia lineata	0.71	-0.15	0.71445	Maximum body mass calculated from length	Shai Meiri, unpublished (length), converted to mass using equations from Feldmann et al. 2016	-0.146028
Reptilia	Squamata	Squamata (Sauria)	Gymnophthalmidae	Bachia whitei	Bachia whitei	0.72	-0.14	0.720209	Maximum body mass calculated from length	Shai Meiri, unpublished (length), converted to mass using equations from Feldmann et al. 2016	-0.142542
Reptilia	Squamata	Squamata (Sauria)	Gymnophthalmidae	Loxopholis snethlageae	Loxopholis snethlageae	0.69	-0.16	0.685698	Maximum body mass calculated from length	Shai Meiri, unpublished (length), converted to mass using equations from Feldmann et al. 2016	-0.163867
Reptilia	Squamata	Squamata (Sauria)	Scincidae	Ablepharus grayanus	Ablepharus grayanus	0.72	-0.14	0.71776	Maximum body mass calculated from length	Shai Meiri, unpublished (length), converted to mass using equations from Feldmann et al. 2016	-0.144021
Reptilia	Squamata	Squamata (Sauria)	Scincidae	Calyptotis thorntonensis	Calyptotis thorntonensis	0.73	-0.14	0.725764	Maximum body mass calculated from length	Shai Meiri, unpublished (length), converted to mass using equations from Feldmann et al. 2016	-0.139204
Reptilia	Squamata	Squamata (Sauria)	Scincidae	Eroticoscincus graciloides	Eroticoscincus graciloides	0.73	-0.14	0.725764	Maximum body mass calculated from length	Shai Meiri, unpublished (length), converted to mass using equations from Feldmann et al. 2016	-0.139204
Reptilia	Squamata	Squamata (Sauria)	Scincidae	Geomyersia coggeri	Geomyersia coggeri	0.66	-0.18	0.660915	Maximum body mass calculated from length	Shai Meiri, unpublished (length), converted to mass using equations from Feldmann et al. 2016	-0.179855
Reptilia	Squamata	Squamata (Sauria)	Scincidae	Lampropholis amicula	Lampropholis amicula	0.73	-0.14	0.725764	Maximum body mass calculated from length	Shai Meiri, unpublished (length), converted to mass using equations from Feldmann et al. 2016	-0.139204
Reptilia	Squamata	Squamata (Sauria)	Scincidae	Lankascincus merrill	Lankascincus merrill	0.72	-0.14	0.71909	Maximum body mass calculated from length	Shai Meiri, unpublished (length), converted to mass using equations from Feldmann et al. 2016	-0.143217
Reptilia	Squamata	Squamata (Sauria)	Scincidae	Leptoseps poilani	Leptoseps poilani	0.67	-0.17	0.674995	Maximum body mass calculated from length	Shai Meiri, unpublished (length), converted to mass using equations from Feldmann et al. 2016	-0.170699
Reptilia	Squamata	Squamata (Sauria)	Scincidae	Lygisaurus novaeguineae	Lygisaurus novaeguineae	0.72	-0.14	0.71909	Maximum body mass calculated from length	Shai Meiri, unpublished (length), converted to mass using equations from Feldmann et al. 2016	-0.143217
Reptilia	Squamata	Squamata (Sauria)	Scincidae	Lygisaurus parrhasius	Lygisaurus parrhasius	0.73	-0.14	0.725764	Maximum body mass calculated from length	Shai Meiri, unpublished (length), converted to mass using equations from Feldmann et al. 2016	-0.139204
Reptilia	Squamata	Squamata (Sauria)	Scincidae	Lygisaurus sesbrauna	Lygisaurus sesbrauna	0.66	-0.18	0.660915	Maximum body mass calculated from length	Shai Meiri, unpublished (length), converted to mass using equations from Feldmann et al. 2016	-0.179855
Reptilia	Squamata	Squamata (Sauria)	Scincidae	Lygisaurus zuma	Lygisaurus zuma	0.71	-0.15	0.712458	Maximum body mass calculated from length	Shai Meiri, unpublished (length), converted to mass using equations from Feldmann et al. 2016	-0.147241
Reptilia	Squamata	Squamata (Sauria)	Scincidae	Madascincus macrolepis	Madascincus macrolepis	0.66	-0.18	0.660915	Maximum body mass calculated from length	Shai Meiri, unpublished (length), converted to mass using equations from Feldmann et al. 2016	-0.179855
Reptilia	Squamata	Squamata (Sauria)	Scincidae	Nannoscincus greeri	Nannoscincus greeri	0.66	-0.18	0.660915	Maximum body mass calculated from length	Shai Meiri, unpublished (length), converted to mass using equations from Feldmann et al. 2016	-0.179855
Reptilia	Squamata	Squamata (Sauria)	Scincidae	Nannoscincus hanchisteus	Nannoscincus hanchisteus	0.66	-0.18	0.660915	Maximum body mass calculated from length	Shai Meiri, unpublished (length), converted to mass using equations from Feldmann et al. 2016	-0.179855
Reptilia	Squamata	Squamata (Sauria)	Scincidae	Nannoscincus koniambo	Nannoscincus koniambo	0.66	-0.18	0.660915	Maximum body mass calculated from length	Shai Meiri, unpublished (length), converted to mass using equations from Feldmann et al. 2016	-0.179855
Reptilia	Squamata	Squamata (Sauria)	Scincidae	Nannoscincus manautei	Nannoscincus manautei	0.66	-0.18	0.660915	Maximum body mass calculated from length	Shai Meiri, unpublished (length), converted to mass using equations from Feldmann et al. 2016	-0.179855
Reptilia	Squamata	Squamata (Sauria)	Scincidae	Nannoscincus slevini	Nannoscincus slevini	0.67	-0.17	0.674995	Maximum body mass calculated from length	Shai Meiri, unpublished (length), converted to mass using equations from Feldmann et al. 2016	-0.170699
Reptilia	Squamata	Squamata (Sauria)	Scincidae	Paracontias kankana	Paracontias kankana	0.73	-0.13	0.734446	Maximum body mass calculated from length	Shai Meiri, unpublished (length), converted to mass using equations from Feldmann et al. 2016	-0.13404
Reptilia	Squamata	Squamata (Sauria)	Scincidae	Parvoscincus palawanensis	Parvoscincus palawanensis	0.73	-0.14	0.725764	Maximum body mass calculated from length	Shai Meiri, unpublished (length), converted to mass using equations from Feldmann et al. 2016	-0.139204
Reptilia	Squamata	Squamata (Sauria)	Scincidae	Sphenomorphus bignelli	Sphenomorphus bignelli	0.73	-0.14	0.725764	Maximum body mass calculated from length	Shai Meiri, unpublished (length), converted to mass using equations from Feldmann et al. 2016	-0.139204
Reptilia	Squamata	Squamata (Sauria)	Scincidae	Sphenomorphus buettikoferi	Sphenomorphus buettikoferi	0.73	-0.14	0.725764	Maximum body mass calculated from length	Shai Meiri, unpublished (length), converted to mass using equations from Feldmann et al. 2016	-0.139204
Reptilia	Squamata	Squamata (Sauria)	Scincidae	Sphenomorphus sheai	Sphenomorphus sheai	0.74	-0.13	0.739241	Maximum body mass calculated from length	Shai Meiri, unpublished (length), converted to mass using equations from Feldmann et al. 2016	-0.131214
Reptilia	Squamata	Squamata (Sauria)	Scincidae	Sphenomorphus tridigitus	Sphenomorphus tridigitus	0.7	-0.16	0.698508	Maximum body mass calculated from length	Shai Meiri, unpublished (length), converted to mass using equations from Feldmann et al. 2016	-0.155829
Reptilia	Squamata	Squamata (Sauria)	Scincidae	Tytthoscincus jaripendek	Tytthoscincus jaripendek	0.65	-0.18	0.654659	Maximum body mass calculated from length	Shai Meiri, unpublished (length), converted to mass using equations from Feldmann et al. 2016	-0.183985
Reptilia	Squamata	Squamata (Sauria)	Sphaerodactylidae	Coleodactylus meridionalis	Coleodactylus meridionalis	0.71	-0.15	0.70855	Maximum body mass calculated from length	Shai Meiri, unpublished (length), converted to mass using equations from Feldmann et al. 2016	-0.149629
Reptilia	Squamata	Squamata (Sauria)	Sphaerodactylidae	Lepidoblepharis emberawoundule	Lepidoblepharis emberawoundule	0.67	-0.17	0.674606	Maximum body mass calculated from length	Shai Meiri, unpublished (length), converted to mass using equations from Feldmann et al. 2016	-0.17095
Reptilia	Squamata	Squamata (Sauria)	Sphaerodactylidae	Lepidoblepharis williamsi	Lepidoblepharis williamsi	0.74	-0.13	0.743608	Maximum body mass calculated from length	Shai Meiri, unpublished (length), converted to mass using equations from Feldmann et al. 2016	-0.128656
Reptilia	Squamata	Squamata (Sauria)	Sphaerodactylidae	Pristurus minimus	Pristurus minimus	0.67	-0.17	0.674606	Maximum body mass calculated from length	Shai Meiri, unpublished (length), converted to mass using equations from Feldmann et al. 2016	-0.17095
Reptilia	Squamata	Squamata (Sauria)	Sphaerodactylidae	Pristurus phillipsii	Pristurus phillipsii	0.67	-0.17	0.674606	Maximum body mass calculated from length	Shai Meiri, unpublished (length), converted to mass using equations from Feldmann et al. 2016	-0.17095
Reptilia	Squamata	Squamata (Sauria)	Sphaerodactylidae	Pseudogonatodes guianensis	Pseudogonatodes guianensis	0.67	-0.17	0.674606	Maximum body mass calculated from length	Shai Meiri, unpublished (length), converted to mass using equations from Feldmann et al. 2016	-0.17095
Reptilia	Squamata	Squamata (Sauria)	Sphaerodactylidae	Pseudogonatodes lunulatus	Pseudogonatodes lunulatus	0.67	-0.18	0.667949	Maximum body mass calculated from length	Shai Meiri, unpublished (length), converted to mass using equations from Feldmann et al. 2016	-0.175257
Reptilia	Squamata	Squamata (Sauria)	Sphaerodactylidae	Saurodactylus mauritanicus	Saurodactylus brosseti	0.74	-0.13	0.743608	Maximum body mass calculated from length	Shai Meiri, unpublished (length), converted to mass using equations from Feldmann et al. 2016	-0.128656
Reptilia	Squamata	Squamata (Sauria)	Sphaerodactylidae	Saurodactylus slimanii	Saurodactylus slimanii	0.73	-0.14	0.72945	Maximum body mass calculated from length	Shai Meiri, unpublished (length), converted to mass using equations from Feldmann et al. 2016	-0.137004
Reptilia	Squamata	Squamata (Sauria)	Sphaerodactylidae	Sphaerodactylus armstrongi	Sphaerodactylus armstrongi	0.74	-0.13	0.743608	Maximum body mass calculated from length	Shai Meiri, unpublished (length), converted to mass using equations from Feldmann et al. 2016	-0.128656
Reptilia	Squamata	Squamata (Sauria)	Sphaerodactylidae	Sphaerodactylus asterulus	Sphaerodactylus asterulus	0.74	-0.13	0.743608	Maximum body mass calculated from length	Shai Meiri, unpublished (length), converted to mass using equations from Feldmann et al. 2016	-0.128656
Reptilia	Squamata	Squamata (Sauria)	Sphaerodactylidae	Sphaerodactylus beattyi	Sphaerodactylus beattyi	0.67	-0.17	0.674606	Maximum body mass calculated from length	Shai Meiri, unpublished (length), converted to mass using equations from Feldmann et al. 2016	-0.17095
Reptilia	Squamata	Squamata (Sauria)	Sphaerodactylidae	Sphaerodactylus becki	Sphaerodactylus becki	0.74	-0.13	0.743608	Maximum body mass calculated from length	Shai Meiri, unpublished (length), converted to mass using equations from Feldmann et al. 2016	-0.128656
Reptilia	Squamata	Squamata (Sauria)	Sphaerodactylidae	Sphaerodactylus cochranae	Sphaerodactylus cochranae	0.67	-0.17	0.674606	Maximum body mass calculated from length	Shai Meiri, unpublished (length), converted to mass using equations from Feldmann et al. 2016	-0.17095
Reptilia	Squamata	Squamata (Sauria)	Sphaerodactylidae	Sphaerodactylus continentalis	Sphaerodactylus continentalis	0.74	-0.13	0.743608	Maximum body mass calculated from length	Shai Meiri, unpublished (length), converted to mass using equations from Feldmann et al. 2016	-0.128656
Reptilia	Squamata	Squamata (Sauria)	Sphaerodactylidae	Sphaerodactylus docimus	Sphaerodactylus docimus	0.67	-0.17	0.674606	Maximum body mass calculated from length	Shai Meiri, unpublished (length), converted to mass using equations from Feldmann et al. 2016	-0.17095
Reptilia	Squamata	Squamata (Sauria)	Sphaerodactylidae	Sphaerodactylus glaucus	Sphaerodactylus glaucus	0.74	-0.13	0.743608	Maximum body mass calculated from length	Shai Meiri, unpublished (length), converted to mass using equations from Feldmann et al. 2016	-0.128656
Reptilia	Squamata	Squamata (Sauria)	Sphaerodactylidae	Sphaerodactylus inigoi	Sphaerodactylus inigoi	0.67	-0.17	0.674606	Maximum body mass calculated from length	Shai Meiri, unpublished (length), converted to mass using equations from Feldmann et al. 2016	-0.17095
Reptilia	Squamata	Squamata (Sauria)	Sphaerodactylidae	Sphaerodactylus lazelli	Sphaerodactylus lazelli	0.74	-0.13	0.743608	Maximum body mass calculated from length	Shai Meiri, unpublished (length), converted to mass using equations from Feldmann et al. 2016	-0.128656
Reptilia	Squamata	Squamata (Sauria)	Sphaerodactylidae	Sphaerodactylus leucaster	Sphaerodactylus leucaster	0.74	-0.13	0.743608	Maximum body mass calculated from length	Shai Meiri, unpublished (length), converted to mass using equations from Feldmann et al. 2016	-0.128656
Reptilia	Squamata	Squamata (Sauria)	Sphaerodactylidae	Sphaerodactylus levinsi	Sphaerodactylus levinsi	0.65	-0.18	0.654767	Maximum body mass calculated from length	Shai Meiri, unpublished (length), converted to mass using equations from Feldmann et al. 2016	-0.183913
Reptilia	Squamata	Squamata (Sauria)	Sphaerodactylidae	Sphaerodactylus monensis	Sphaerodactylus monensis	0.67	-0.17	0.674606	Maximum body mass calculated from length	Shai Meiri, unpublished (length), converted to mass using equations from Feldmann et al. 2016	-0.17095
Reptilia	Squamata	Squamata (Sauria)	Sphaerodactylidae	Sphaerodactylus sabanus	Sphaerodactylus sabanus	0.67	-0.17	0.674606	Maximum body mass calculated from length	Shai Meiri, unpublished (length), converted to mass using equations from Feldmann et al. 2016	-0.17095
Reptilia	Squamata	Squamata (Sauria)	Sphaerodactylidae	Sphaerodactylus shrevei	Sphaerodactylus shrevei	0.67	-0.17	0.674606	Maximum body mass calculated from length	Shai Meiri, unpublished (length), converted to mass using equations from Feldmann et al. 2016	-0.17095
Reptilia	Squamata	Squamata (Sauria)	Sphaerodactylidae	Sphaerodactylus townsendi	Sphaerodactylus townsendi	0.67	-0.17	0.674606	Maximum body mass calculated from length	Shai Meiri, unpublished (length), converted to mass using equations from Feldmann et al. 2016	-0.17095
Reptilia	Squamata	Squamata (Serpentes)	Colubridae (Natricinae)	Aspidura guentheri	Aspidura guentheri	0.67	-0.18	0.667127	Maximum body mass calculated from length	Feldman et al. 2016	-0.175792
Reptilia	Squamata	Squamata (Serpentes)	Leptotyphlopidae	Tetracheilostoma breuili	Tetracheilostoma breuili	0.66	-0.18	0.66121	Maximum body mass calculated from length	Feldman et al. 2016	-0.179661
Reptilia	Squamata	Squamata (Serpentes)	Typhlopidae	Afrotyphlops chirioi	Afrotyphlops chirioi	0.68	-0.17	0.679949	Maximum body mass calculated from length	Trape 2019 (length), converted to mass using equations from Feldmann et al. 2016	-0.167523
Reptilia	Squamata	Squamata (Serpentes)	Typhlopidae	Indotyphlops filiformis	Indotyphlops filiformis	0.72	-0.14	0.716676	Maximum body mass calculated from length	Feldman et al. 2016	-0.144677
Reptilia	Squamata	Squamata (Serpentes)	Typhlopidae	Letheobia zenkeri	Letheobia zenkeri	0.72	-0.14	0.716676	Maximum body mass calculated from length	Feldman et al. 2016	-0.144677
Reptilia	Squamata	Squamata (Amphisbaenia)	Amphisbaenidae	Amphisbaena albocingulata	Amphisbaena albocingulata	0.85	-0.07	0.846244	Maximum body mass calculated from length	Shai Meiri, unpublished (length), converted to mass using equations from Feldmann et al. 2016	-0.0725045
Reptilia	Squamata	Squamata (Amphisbaenia)	Amphisbaenidae	Amphisbaena brevis	Amphisbaena brevis	0.82	-0.09	0.821938	Maximum body mass calculated from length	Shai Meiri, unpublished (length), converted to mass using equations from Feldmann et al. 2016	-0.0851607
Reptilia	Squamata	Squamata (Amphisbaenia)	Amphisbaenidae	Amphisbaena heathi	Amphisbaena heathi	0.8	-0.1	0.798161	Maximum body mass calculated from length	Shai Meiri, unpublished (length), converted to mass using equations from Feldmann et al. 2016	-0.0979096
Reptilia	Squamata	Squamata (Amphisbaenia)	Amphisbaenidae	Amphisbaena hogei	Amphisbaena hogei	0.75	-0.12	0.752158	Maximum body mass calculated from length	Shai Meiri, unpublished (length), converted to mass using equations from Feldmann et al. 2016	-0.123691
Reptilia	Squamata	Squamata (Amphisbaenia)	Amphisbaenidae	Cynisca ivoirensis	Cynisca ivoirensis	0.77	-0.11	0.774903	Maximum body mass calculated from length	Shai Meiri, unpublished (length), converted to mass using equations from Feldmann et al. 2016	-0.110753
Reptilia	Squamata	Squamata (Sauria)	Chamaeleonidae	Rhampholeon beraduccii	Rhampholeon beraduccii	0.76	-0.12	0.760998	Maximum body mass calculated from length	Shai Meiri, unpublished (length), converted to mass using equations from Feldmann et al. 2016	-0.118616
Reptilia	Squamata	Squamata (Sauria)	Dactyloidae	Anolis cupeyalensis	Anolis cupeyalensis	0.82	-0.09	0.817865	Maximum body mass calculated from length	Shai Meiri, unpublished (length), converted to mass using equations from Feldmann et al. 2016	-0.0873182
Reptilia	Squamata	Squamata (Sauria)	Diplodactylidae	Crenadactylus ocellatus	Crenadactylus horni	0.81	-0.09	0.810229	Maximum body mass calculated from length	Shai Meiri, unpublished (length), converted to mass using equations from Feldmann et al. 2016	-0.0913923
Reptilia	Squamata	Squamata (Sauria)	Gekkonidae	Alsophylax tadjikiensis	Alsophylax tadjikiensis	0.75	-0.12	0.751017	Maximum body mass calculated from length	Shai Meiri, unpublished (length), converted to mass using equations from Feldmann et al. 2016	-0.12435
Reptilia	Squamata	Squamata (Sauria)	Gekkonidae	Cnemaspis amboliensis	Cnemaspis amboliensis	0.78	-0.11	0.782876	Maximum body mass calculated from length	Shai Meiri, unpublished (length), converted to mass using equations from Feldmann et al. 2016	-0.106307
Reptilia	Squamata	Squamata (Sauria)	Gekkonidae	Cnemaspis butewai	Cnemaspis butewai	0.81	-0.09	0.805752	Maximum body mass calculated from length	Shai Meiri, unpublished (length), converted to mass using equations from Feldmann et al. 2016	-0.0937987
Reptilia	Squamata	Squamata (Sauria)	Gekkonidae	Cnemaspis dezwaani	Cnemaspis dezwaani	0.78	-0.11	0.778077	Maximum body mass calculated from length	Shai Meiri, unpublished (length), converted to mass using equations from Feldmann et al. 2016	-0.108977
Reptilia	Squamata	Squamata (Sauria)	Gekkonidae	Cnemaspis dilepis	Cnemaspis dilepis	0.82	-0.09	0.819821	Maximum body mass calculated from length	Shai Meiri, unpublished (length), converted to mass using equations from Feldmann et al. 2016	-0.0862809
Reptilia	Squamata	Squamata (Sauria)	Gekkonidae	Cnemaspis kivulegedarai	Cnemaspis kivulegedarai	0.76	-0.12	0.764471	Maximum body mass calculated from length	Shai Meiri, unpublished (length), converted to mass using equations from Feldmann et al. 2016	-0.116639
Reptilia	Squamata	Squamata (Sauria)	Gekkonidae	Cnemaspis koynaensis	Cnemaspis koynaensis	0.85	-0.07	0.848428	Maximum body mass calculated from length	Shai Meiri, unpublished (length), converted to mass using equations from Feldmann et al. 2016	-0.0713852
Reptilia	Squamata	Squamata (Sauria)	Gekkonidae	Cnemaspis kumarasinghei	Cnemaspis kumarasinghei	0.79	-0.1	0.792529	Maximum body mass calculated from length	Shai Meiri, unpublished (length), converted to mass using equations from Feldmann et al. 2016	-0.100985
Reptilia	Squamata	Squamata (Sauria)	Gekkonidae	Cnemaspis mahabali	Cnemaspis mahabali	0.84	-0.08	0.837627	Maximum body mass calculated from length	Shai Meiri, unpublished (length), converted to mass using equations from Feldmann et al. 2016	-0.0769494
Reptilia	Squamata	Squamata (Sauria)	Gekkonidae	Cnemaspis minang	Cnemaspis minang	0.77	-0.11	0.771255	Maximum body mass calculated from length	Shai Meiri, unpublished (length), converted to mass using equations from Feldmann et al. 2016	-0.112802
Reptilia	Squamata	Squamata (Sauria)	Gekkonidae	Cnemaspis nandimithrai	Cnemaspis nandimithrai	0.8	-0.1	0.798775	Maximum body mass calculated from length	Shai Meiri, unpublished (length), converted to mass using equations from Feldmann et al. 2016	-0.0975754
Reptilia	Squamata	Squamata (Sauria)	Gekkonidae	Cnemaspis nicobaricus	Cnemaspis nicobaricus	0.76	-0.12	0.75638	Maximum body mass calculated from length	Shai Meiri, unpublished (length), converted to mass using equations from Feldmann et al. 2016	-0.12126
Reptilia	Squamata	Squamata (Sauria)	Gekkonidae	Cnemaspis otai	Cnemaspis otai	0.84	-0.08	0.835477	Maximum body mass calculated from length	Shai Meiri, unpublished (length), converted to mass using equations from Feldmann et al. 2016	-0.0780654
Reptilia	Squamata	Squamata (Sauria)	Gekkonidae	Cnemaspis pagai	Cnemaspis pagai	0.81	-0.09	0.812767	Maximum body mass calculated from length	Shai Meiri, unpublished (length), converted to mass using equations from Feldmann et al. 2016	-0.0900339
Reptilia	Squamata	Squamata (Sauria)	Gekkonidae	Cnemaspis tapanuli	Cnemaspis tapanuli	0.83	-0.08	0.826914	Maximum body mass calculated from length	Shai Meiri, unpublished (length), converted to mass using equations from Feldmann et al. 2016	-0.0825396
Reptilia	Squamata	Squamata (Sauria)	Gekkonidae	Cnemaspis whittenorum	Cnemaspis whittenorum	0.82	-0.09	0.819821	Maximum body mass calculated from length	Shai Meiri, unpublished (length), converted to mass using equations from Feldmann et al. 2016	-0.0862809
Reptilia	Squamata	Squamata (Sauria)	Gekkonidae	Goggia lineata	Goggia lineata	0.81	-0.09	0.805752	Maximum body mass calculated from length	Shai Meiri, unpublished (length), converted to mass using equations from Feldmann et al. 2016	-0.0937987
Reptilia	Squamata	Squamata (Sauria)	Gekkonidae	Goggia rupicola	Goggia rupicola	0.78	-0.11	0.784938	Maximum body mass calculated from length	Shai Meiri, unpublished (length), converted to mass using equations from Feldmann et al. 2016	-0.105165
Reptilia	Squamata	Squamata (Sauria)	Gekkonidae	Hemiphyllodactylus cicak	Hemiphyllodactylus cicak	0.78	-0.11	0.778077	Maximum body mass calculated from length	Shai Meiri, unpublished (length), converted to mass using equations from Feldmann et al. 2016	-0.108977
Reptilia	Squamata	Squamata (Sauria)	Gekkonidae	Lygodactylus expectatus	Lygodactylus expectatus	0.75	-0.12	0.751017	Maximum body mass calculated from length	Shai Meiri, unpublished (length), converted to mass using equations from Feldmann et al. 2016	-0.12435
Reptilia	Squamata	Squamata (Sauria)	Gekkonidae	Lygodactylus grotei	Lygodactylus grotei	0.82	-0.08	0.823363	Maximum body mass calculated from length	Shai Meiri, unpublished (length), converted to mass using equations from Feldmann et al. 2016	-0.0844088
Reptilia	Squamata	Squamata (Sauria)	Gekkonidae	Lygodactylus intermedius	Lygodactylus intermedius	0.78	-0.11	0.784938	Maximum body mass calculated from length	Shai Meiri, unpublished (length), converted to mass using equations from Feldmann et al. 2016	-0.105165
Reptilia	Squamata	Squamata (Sauria)	Gekkonidae	Lygodactylus scheffleri	Lygodactylus laterimaculatus	0.84	-0.08	0.841217	Maximum body mass calculated from length	Shai Meiri, unpublished (length), converted to mass using equations from Feldmann et al. 2016	-0.0750918
Reptilia	Squamata	Squamata (Sauria)	Gekkonidae	Narudasia festiva	Narudasia festiva	0.75	-0.12	0.751017	Maximum body mass calculated from length	Shai Meiri, unpublished (length), converted to mass using equations from Feldmann et al. 2016	-0.12435
Reptilia	Squamata	Squamata (Sauria)	Gekkonidae	Tropiocolotes bisharicus	Tropiocolotes bisharicus	0.75	-0.12	0.751017	Maximum body mass calculated from length	Shai Meiri, unpublished (length), converted to mass using equations from Feldmann et al. 2016	-0.12435
Reptilia	Squamata	Squamata (Sauria)	Gekkonidae	Tropiocolotes naybandensis	Tropiocolotes naybandensis	0.85	-0.07	0.849151	Maximum body mass calculated from length	Shai Meiri, unpublished (length), converted to mass using equations from Feldmann et al. 2016	-0.0710152
Reptilia	Squamata	Squamata (Sauria)	Gymnophthalmidae	Leposoma nanodactylus	Leposoma nanodactylus	0.76	-0.12	0.756734	Maximum body mass calculated from length	Shai Meiri, unpublished (length), converted to mass using equations from Feldmann et al. 2016	-0.121057
Reptilia	Squamata	Squamata (Sauria)	Gymnophthalmidae	Leposoma sinepollex	Leposoma sinepollex	0.79	-0.1	0.786531	Maximum body mass calculated from length	Shai Meiri, unpublished (length), converted to mass using equations from Feldmann et al. 2016	-0.104284
Reptilia	Squamata	Squamata (Sauria)	Gymnophthalmidae	Loxopholis ferreirai	Loxopholis ferreirai	0.79	-0.1	0.794106	Maximum body mass calculated from length	Shai Meiri, unpublished (length), converted to mass using equations from Feldmann et al. 2016	-0.100121
Reptilia	Squamata	Squamata (Sauria)	Gymnophthalmidae	Procellosaurinus tetradactylus	Procellosaurinus tetradactylus	0.84	-0.08	0.840628	Maximum body mass calculated from length	Shai Meiri, unpublished (length), converted to mass using equations from Feldmann et al. 2016	-0.0753959
Reptilia	Squamata	Squamata (Sauria)	Scincidae	Geomyersia glabra	Geomyersia glabra	0.79	-0.1	0.794879	Maximum body mass calculated from length	Shai Meiri, unpublished (length), converted to mass using equations from Feldmann et al. 2016	-0.0996992
Reptilia	Squamata	Squamata (Sauria)	Scincidae	Lankascincus sameerai	Lankascincus sameerai	0.79	-0.1	0.794879	Maximum body mass calculated from length	Shai Meiri, unpublished (length), converted to mass using equations from Feldmann et al. 2016	-0.0996992
Reptilia	Squamata	Squamata (Sauria)	Scincidae	Leptosiaphos aloysiisabaudiae	Leptosiaphos aloysiisabaudiae	0.78	-0.11	0.776151	Maximum body mass calculated from length	Shai Meiri, unpublished (length), converted to mass using equations from Feldmann et al. 2016	-0.110054
Reptilia	Squamata	Squamata (Sauria)	Scincidae	Lerista chordae	Lerista chordae	0.76	-0.12	0.759399	Maximum body mass calculated from length	Shai Meiri, unpublished (length), converted to mass using equations from Feldmann et al. 2016	-0.11953
Reptilia	Squamata	Squamata (Sauria)	Scincidae	Lerista elegans	Lerista elegans	0.76	-0.12	0.755245	Maximum body mass calculated from length	Shai Meiri, unpublished (length), converted to mass using equations from Feldmann et al. 2016	-0.121912
Reptilia	Squamata	Squamata (Sauria)	Scincidae	Lerista jacksoni	Lerista jacksoni	0.8	-0.1	0.797397	Maximum body mass calculated from length	Shai Meiri, unpublished (length), converted to mass using equations from Feldmann et al. 2016	-0.0983254
Reptilia	Squamata	Squamata (Sauria)	Scincidae	Lerista kingi	Lerista kingi	0.8	-0.1	0.797397	Maximum body mass calculated from length	Shai Meiri, unpublished (length), converted to mass using equations from Feldmann et al. 2016	-0.0983254
Reptilia	Squamata	Squamata (Sauria)	Scincidae	Lerista micra	Lerista micra	0.8	-0.1	0.797397	Maximum body mass calculated from length	Shai Meiri, unpublished (length), converted to mass using equations from Feldmann et al. 2016	-0.0983254
Reptilia	Squamata	Squamata (Sauria)	Scincidae	Lerista taeniata	Lerista taeniata	0.79	-0.1	0.790561	Maximum body mass calculated from length	Shai Meiri, unpublished (length), converted to mass using equations from Feldmann et al. 2016	-0.102065
Reptilia	Squamata	Squamata (Sauria)	Scincidae	Nannoscincus fuscus	Nannoscincus fuscus	0.76	-0.12	0.759779	Maximum body mass calculated from length	Shai Meiri, unpublished (length), converted to mass using equations from Feldmann et al. 2016	-0.119313
Reptilia	Squamata	Squamata (Sauria)	Scincidae	Nannoscincus humectus	Nannoscincus humectus	0.79	-0.1	0.794879	Maximum body mass calculated from length	Shai Meiri, unpublished (length), converted to mass using equations from Feldmann et al. 2016	-0.0996992
Reptilia	Squamata	Squamata (Sauria)	Scincidae	Paracontias mahamavo	Paracontias mahamavo	0.81	-0.09	0.808003	Maximum body mass calculated from length	Shai Meiri, unpublished (length), converted to mass using equations from Feldmann et al. 2016	-0.0925872
Reptilia	Squamata	Squamata (Sauria)	Scincidae	Paracontias vermisaurus	Paracontias vermisaurus	0.78	-0.11	0.778103	Maximum body mass calculated from length	Shai Meiri, unpublished (length), converted to mass using equations from Feldmann et al. 2016	-0.108963
Reptilia	Squamata	Squamata (Sauria)	Scincidae	Parvoscincus sisoni	Parvoscincus sisoni	0.84	-0.08	0.838456	Maximum body mass calculated from length	Shai Meiri, unpublished (length), converted to mass using equations from Feldmann et al. 2016	-0.0765196
Reptilia	Squamata	Squamata (Sauria)	Scincidae	Scincella apraefrontalis	Scincella apraefrontalis	0.8	-0.1	0.80203	Maximum body mass calculated from length	Shai Meiri, unpublished (length), converted to mass using equations from Feldmann et al. 2016	-0.0958092
Reptilia	Squamata	Squamata (Sauria)	Scincidae	Tytthoscincus biparietalis	Tytthoscincus biparietalis	0.79	-0.1	0.794879	Maximum body mass calculated from length	Shai Meiri, unpublished (length), converted to mass using equations from Feldmann et al. 2016	-0.0996992
Reptilia	Squamata	Squamata (Sauria)	Scincidae	Tytthoscincus keciktuek	Tytthoscincus keciktuek	0.84	-0.08	0.838456	Maximum body mass calculated from length	Shai Meiri, unpublished (length), converted to mass using equations from Feldmann et al. 2016	-0.0765196
Reptilia	Squamata	Squamata (Sauria)	Scincidae	Tytthoscincus monticolus	Tytthoscincus monticolus	0.81	-0.09	0.809226	Maximum body mass calculated from length	Shai Meiri, unpublished (length), converted to mass using equations from Feldmann et al. 2016	-0.09193
Reptilia	Squamata	Squamata (Sauria)	Scincidae	Tytthoscincus panchorensis	Tytthoscincus panchorensis	0.76	-0.12	0.759779	Maximum body mass calculated from length	Shai Meiri, unpublished (length), converted to mass using equations from Feldmann et al. 2016	-0.119313
Reptilia	Squamata	Squamata (Sauria)	Scincidae	Tytthoscincus parvus	Tytthoscincus parvus	0.79	-0.1	0.794879	Maximum body mass calculated from length	Shai Meiri, unpublished (length), converted to mass using equations from Feldmann et al. 2016	-0.0996992
Reptilia	Squamata	Squamata (Sauria)	Scincidae	Tytthoscincus temasekensis	Tytthoscincus temasekensis	0.82	-0.09	0.816467	Maximum body mass calculated from length	Shai Meiri, unpublished (length), converted to mass using equations from Feldmann et al. 2016	-0.0880615
Reptilia	Squamata	Squamata (Sauria)	Scincidae	Tytthoscincus temengorensis	Tytthoscincus temengorensis	0.76	-0.12	0.759779	Maximum body mass calculated from length	Shai Meiri, unpublished (length), converted to mass using equations from Feldmann et al. 2016	-0.119313
Reptilia	Squamata	Squamata (Sauria)	Sphaerodactylidae	Coleodactylus septentrionalis	Coleodactylus septentrionalis	0.82	-0.09	0.817138	Maximum body mass calculated from length	Shai Meiri, unpublished (length), converted to mass using equations from Feldmann et al. 2016	-0.0877046
Reptilia	Squamata	Squamata (Sauria)	Sphaerodactylidae	Gonatodes daudini	Gonatodes daudini	0.75	-0.12	0.750755	Maximum body mass calculated from length	Shai Meiri, unpublished (length), converted to mass using equations from Feldmann et al. 2016	-0.124502
Reptilia	Squamata	Squamata (Sauria)	Sphaerodactylidae	Pristurus adrarensis	Pristurus adrarensis	0.79	-0.1	0.787174	Maximum body mass calculated from length	Shai Meiri, unpublished (length), converted to mass using equations from Feldmann et al. 2016	-0.103929
Reptilia	Squamata	Squamata (Sauria)	Sphaerodactylidae	Pristurus rupestris	Pristurus rupestris	0.82	-0.09	0.817138	Maximum body mass calculated from length	Shai Meiri, unpublished (length), converted to mass using equations from Feldmann et al. 2016	-0.0877046
Reptilia	Squamata	Squamata (Sauria)	Sphaerodactylidae	Pseudogonatodes peruvianus	Pseudogonatodes peruvianus	0.82	-0.09	0.817138	Maximum body mass calculated from length	Shai Meiri, unpublished (length), converted to mass using equations from Feldmann et al. 2016	-0.0877046
Reptilia	Squamata	Squamata (Sauria)	Sphaerodactylidae	Saurodactylus elmoudenii	Saurodactylus elmoudenii	0.82	-0.09	0.820175	Maximum body mass calculated from length	Shai Meiri, unpublished (length), converted to mass using equations from Feldmann et al. 2016	-0.0860933
Reptilia	Squamata	Squamata (Sauria)	Sphaerodactylidae	Saurodactylus splendidus	Saurodactylus splendidus	0.78	-0.11	0.779798	Maximum body mass calculated from length	Shai Meiri, unpublished (length), converted to mass using equations from Feldmann et al. 2016	-0.108018
Reptilia	Squamata	Squamata (Sauria)	Sphaerodactylidae	Sphaerodactylus armasi	Sphaerodactylus armasi	0.82	-0.09	0.817138	Maximum body mass calculated from length	Shai Meiri, unpublished (length), converted to mass using equations from Feldmann et al. 2016	-0.0877046
Reptilia	Squamata	Squamata (Sauria)	Sphaerodactylidae	Sphaerodactylus caicosensis	Sphaerodactylus caicosensis	0.82	-0.09	0.817138	Maximum body mass calculated from length	Shai Meiri, unpublished (length), converted to mass using equations from Feldmann et al. 2016	-0.0877046
Reptilia	Squamata	Squamata (Sauria)	Sphaerodactylidae	Sphaerodactylus celicara	Sphaerodactylus celicara	0.82	-0.09	0.817138	Maximum body mass calculated from length	Shai Meiri, unpublished (length), converted to mass using equations from Feldmann et al. 2016	-0.0877046
Reptilia	Squamata	Squamata (Sauria)	Sphaerodactylidae	Sphaerodactylus dunni	Sphaerodactylus dunni	0.79	-0.1	0.794595	Maximum body mass calculated from length	Shai Meiri, unpublished (length), converted to mass using equations from Feldmann et al. 2016	-0.099854
Reptilia	Squamata	Squamata (Sauria)	Sphaerodactylidae	Sphaerodactylus goniorhynchus	Sphaerodactylus goniorhynchus	0.82	-0.09	0.817138	Maximum body mass calculated from length	Shai Meiri, unpublished (length), converted to mass using equations from Feldmann et al. 2016	-0.0877046
Reptilia	Squamata	Squamata (Sauria)	Sphaerodactylidae	Sphaerodactylus graptolaemus	Sphaerodactylus graptolaemus	0.82	-0.09	0.817138	Maximum body mass calculated from length	Shai Meiri, unpublished (length), converted to mass using equations from Feldmann et al. 2016	-0.0877046
Reptilia	Squamata	Squamata (Sauria)	Sphaerodactylidae	Sphaerodactylus heliconiae	Sphaerodactylus heliconiae	0.76	-0.12	0.757948	Maximum body mass calculated from length	Shai Meiri, unpublished (length), converted to mass using equations from Feldmann et al. 2016	-0.120361
Reptilia	Squamata	Squamata (Sauria)	Sphaerodactylidae	Sphaerodactylus lineolatus	Sphaerodactylus lineolatus	0.82	-0.09	0.817138	Maximum body mass calculated from length	Shai Meiri, unpublished (length), converted to mass using equations from Feldmann et al. 2016	-0.0877046
Reptilia	Squamata	Squamata (Sauria)	Sphaerodactylidae	Sphaerodactylus oxyrhinus	Sphaerodactylus dacnicolor	0.82	-0.09	0.817138	Maximum body mass calculated from length	Shai Meiri, unpublished (length), converted to mass using equations from Feldmann et al. 2016	-0.0877046
Reptilia	Squamata	Squamata (Sauria)	Sphaerodactylidae	Sphaerodactylus randi	Sphaerodactylus randi	0.82	-0.09	0.817138	Maximum body mass calculated from length	Shai Meiri, unpublished (length), converted to mass using equations from Feldmann et al. 2016	-0.0877046
Reptilia	Squamata	Squamata (Sauria)	Sphaerodactylidae	Sphaerodactylus rhabdotus	Sphaerodactylus rhabdotus	0.82	-0.09	0.817138	Maximum body mass calculated from length	Shai Meiri, unpublished (length), converted to mass using equations from Feldmann et al. 2016	-0.0877046
Reptilia	Squamata	Squamata (Sauria)	Sphaerodactylidae	Sphaerodactylus richardi	Sphaerodactylus richardi	0.82	-0.08	0.824745	Maximum body mass calculated from length	Shai Meiri, unpublished (length), converted to mass using equations from Feldmann et al. 2016	-0.0836801
Reptilia	Squamata	Squamata (Sauria)	Sphaerodactylidae	Sphaerodactylus ruibali	Sphaerodactylus ruibali	0.82	-0.09	0.817138	Maximum body mass calculated from length	Shai Meiri, unpublished (length), converted to mass using equations from Feldmann et al. 2016	-0.0877046
Reptilia	Squamata	Squamata (Sauria)	Sphaerodactylidae	Sphaerodactylus semasiops	Sphaerodactylus semasiops	0.82	-0.09	0.817138	Maximum body mass calculated from length	Shai Meiri, unpublished (length), converted to mass using equations from Feldmann et al. 2016	-0.0877046
Reptilia	Squamata	Squamata (Sauria)	Sphaerodactylidae	Sphaerodactylus siboney	Sphaerodactylus siboney	0.83	-0.08	0.8324	Maximum body mass calculated from length	Shai Meiri, unpublished (length), converted to mass using equations from Feldmann et al. 2016	-0.0796681
Reptilia	Squamata	Squamata (Sauria)	Sphaerodactylidae	Sphaerodactylus storeyae	Sphaerodactylus storeyae	0.82	-0.09	0.817138	Maximum body mass calculated from length	Shai Meiri, unpublished (length), converted to mass using equations from Feldmann et al. 2016	-0.0877046
Reptilia	Squamata	Squamata (Sauria)	Sphaerodactylidae	Sphaerodactylus underwoodi	Sphaerodactylus underwoodi	0.82	-0.09	0.817138	Maximum body mass calculated from length	Shai Meiri, unpublished (length), converted to mass using equations from Feldmann et al. 2016	-0.0877046
Reptilia	Squamata	Squamata (Sauria)	Sphaerodactylidae	Sphaerodactylus zygaena	Sphaerodactylus zygaena	0.82	-0.09	0.817138	Maximum body mass calculated from length	Shai Meiri, unpublished (length), converted to mass using equations from Feldmann et al. 2016	-0.0877046
Reptilia	Squamata	Squamata (Serpentes)	Colubridae	Pseudorabdion saravacense	Pseudorabdion saravacense	0.83	-0.08	0.825392	Maximum body mass calculated from length	Feldman et al. 2016	-0.0833399
Reptilia	Squamata	Squamata (Serpentes)	Gerrhopilidae	Gerrhopilus bisubocularis	Gerrhopilus bisubocularis	0.79	-0.1	0.793941	Maximum body mass calculated from length	Feldman et al. 2016	-0.100212
Reptilia	Squamata	Squamata (Serpentes)	Gerrhopilidae	Gerrhopilus mirus	Gerrhopilus mirus	0.78	-0.11	0.775494	Maximum body mass calculated from length	Feldman et al. 2016	-0.110422
Reptilia	Squamata	Squamata (Serpentes)	Leptotyphlopidae	Epictia amazonica	Epictia amazonica	0.79	-0.1	0.794994	Maximum body mass calculated from length	Mumaw et al. 2015 (length), converted to mass using equations from Feldmann et al. 2016	-0.0996362
Reptilia	Squamata	Squamata (Serpentes)	Leptotyphlopidae	Epictia vonmayi	Epictia vonmayi	0.84	-0.08	0.837274	Maximum body mass calculated from length	Koch et al. 2016 (length), converted to mass using equations from Feldmann et al. 2016	-0.0771323
Reptilia	Squamata	Squamata (Serpentes)	Leptotyphlopidae	Leptotyphlops sylvicolus	Leptotyphlops sylvicolus	0.84	-0.08	0.837732	Maximum body mass calculated from length	Feldman et al. 2016	-0.0768948
Reptilia	Squamata	Squamata (Serpentes)	Typhlopidae	Indotyphlops schmutzi	Indotyphlops schmutzi	0.82	-0.09	0.819692	Maximum body mass calculated from length	Feldman et al. 2016	-0.0863492
Reptilia	Squamata	Squamata (Amphisbaenia)	Amphisbaenidae	Amphisbaena miringoera	Amphisbaena miringoera	0.95	-0.02	0.948898	Maximum body mass calculated from length	Shai Meiri, unpublished (length), converted to mass using equations from Feldmann et al. 2016	-0.0227806
Reptilia	Squamata	Squamata (Amphisbaenia)	Amphisbaenidae	Amphisbaena slateri	Amphisbaena slateri	0.87	-0.06	0.871085	Maximum body mass calculated from length	Shai Meiri, unpublished (length), converted to mass using equations from Feldmann et al. 2016	-0.0599397
Reptilia	Squamata	Squamata (Sauria)	Chamaeleonidae	Brookesia desperata	Brookesia desperata	0.92	-0.04	0.915556	Maximum body mass calculated from length	Shai Meiri, unpublished (length), converted to mass using equations from Feldmann et al. 2016	-0.038315
Reptilia	Squamata	Squamata (Sauria)	Dactyloidae	Anolis incredulus	Anolis incredulus	0.85	-0.07	0.854301	Maximum body mass calculated from length	Shai Meiri, unpublished (length), converted to mass using equations from Feldmann et al. 2016	-0.068389
Reptilia	Squamata	Squamata (Sauria)	Dactyloidae	Anolis pygmaeus	Anolis pygmaeus	0.93	-0.03	0.930354	Maximum body mass calculated from length	Shai Meiri, unpublished (length), converted to mass using equations from Feldmann et al. 2016	-0.0313518
Reptilia	Squamata	Squamata (Sauria)	Diplodactylidae	Crenadactylus ocellatus	Crenadactylus ocellatus	0.9	-0.05	0.898704	Maximum body mass calculated from length	Shai Meiri, unpublished (length), converted to mass using equations from Feldmann et al. 2016	-0.0463833
Reptilia	Squamata	Squamata (Sauria)	Gekkonidae	Alsophylax loricatus	Alsophylax loricatus	0.88	-0.06	0.877663	Maximum body mass calculated from length	Shai Meiri, unpublished (length), converted to mass using equations from Feldmann et al. 2016	-0.0566723
Reptilia	Squamata	Squamata (Sauria)	Gekkonidae	Alsophylax szczerbaki	Alsophylax szczerbaki	0.88	-0.06	0.877663	Maximum body mass calculated from length	Shai Meiri, unpublished (length), converted to mass using equations from Feldmann et al. 2016	-0.0566723
Reptilia	Squamata	Squamata (Sauria)	Gekkonidae	Cnemaspis agarwali	Cnemaspis agarwali	0.89	-0.05	0.892518	Maximum body mass calculated from length	Shai Meiri, unpublished (length), converted to mass using equations from Feldmann et al. 2016	-0.049383
Reptilia	Squamata	Squamata (Sauria)	Gekkonidae	Cnemaspis amba	Cnemaspis amba	0.9	-0.05	0.900005	Maximum body mass calculated from length	Shai Meiri, unpublished (length), converted to mass using equations from Feldmann et al. 2016	-0.0457549
Reptilia	Squamata	Squamata (Sauria)	Gekkonidae	Cnemaspis amith	Cnemaspis amith	0.89	-0.05	0.892518	Maximum body mass calculated from length	Shai Meiri, unpublished (length), converted to mass using equations from Feldmann et al. 2016	-0.049383
Reptilia	Squamata	Squamata (Sauria)	Gekkonidae	Cnemaspis assamensis	Cnemaspis assamensis	0.91	-0.04	0.907533	Maximum body mass calculated from length	Shai Meiri, unpublished (length), converted to mass using equations from Feldmann et al. 2016	-0.0421378
Reptilia	Squamata	Squamata (Sauria)	Gekkonidae	Cnemaspis girii	Cnemaspis girii	0.94	-0.03	0.941902	Maximum body mass calculated from length	Shai Meiri, unpublished (length), converted to mass using equations from Feldmann et al. 2016	-0.0259942
Reptilia	Squamata	Squamata (Sauria)	Gekkonidae	Cnemaspis gotaimbarai	Cnemaspis gotaimbarai	0.95	-0.02	0.945771	Maximum body mass calculated from length	Shai Meiri, unpublished (length), converted to mass using equations from Feldmann et al. 2016	-0.0242138
Reptilia	Squamata	Squamata (Sauria)	Gekkonidae	Cnemaspis kotagamai	Cnemaspis kotagamai	0.86	-0.06	0.862966	Maximum body mass calculated from length	Shai Meiri, unpublished (length), converted to mass using equations from Feldmann et al. 2016	-0.0640062
Reptilia	Squamata	Squamata (Sauria)	Gekkonidae	Cnemaspis modiglianii	Cnemaspis modiglianii	0.95	-0.02	0.945771	Maximum body mass calculated from length	Shai Meiri, unpublished (length), converted to mass using equations from Feldmann et al. 2016	-0.0242138
Reptilia	Squamata	Squamata (Sauria)	Gekkonidae	Cnemaspis monticola	Cnemaspis monticola	0.9	-0.05	0.900005	Maximum body mass calculated from length	Shai Meiri, unpublished (length), converted to mass using equations from Feldmann et al. 2016	-0.0457549
Reptilia	Squamata	Squamata (Sauria)	Gekkonidae	Cnemaspis nilgala	Cnemaspis nilgala	0.89	-0.05	0.885071	Maximum body mass calculated from length	Shai Meiri, unpublished (length), converted to mass using equations from Feldmann et al. 2016	-0.0530221
Reptilia	Squamata	Squamata (Sauria)	Gekkonidae	Hemidactylus pumilio	Hemidactylus pumilio	0.89	-0.05	0.892518	Maximum body mass calculated from length	Shai Meiri, unpublished (length), converted to mass using equations from Feldmann et al. 2016	-0.049383
Reptilia	Squamata	Squamata (Sauria)	Gekkonidae	Lakigecko aaronbaueri	Lakigecko aaronbaueri	0.88	-0.06	0.876924	Maximum body mass calculated from length	Shai Meiri, unpublished (length), converted to mass using equations from Feldmann et al. 2016	-0.0570379
Reptilia	Squamata	Squamata (Sauria)	Gekkonidae	Lepidodactylus pollostos	Lepidodactylus pollostos	0.86	-0.07	0.855677	Maximum body mass calculated from length	Shai Meiri, unpublished (length), converted to mass using equations from Feldmann et al. 2016	-0.06769
Reptilia	Squamata	Squamata (Sauria)	Gekkonidae	Lygodactylus inexpectatus	Lygodactylus inexpectatus	0.87	-0.06	0.868092	Maximum body mass calculated from length	Shai Meiri, unpublished (length), converted to mass using equations from Feldmann et al. 2016	-0.0614342
Reptilia	Squamata	Squamata (Sauria)	Gekkonidae	Lygodactylus somalicus	Lygodactylus somalicus	0.88	-0.06	0.877663	Maximum body mass calculated from length	Shai Meiri, unpublished (length), converted to mass using equations from Feldmann et al. 2016	-0.0566723
Reptilia	Squamata	Squamata (Sauria)	Gekkonidae	Lygodactylus soutpansbergensis	Lygodactylus soutpansbergensis	0.86	-0.07	0.855677	Maximum body mass calculated from length	Shai Meiri, unpublished (length), converted to mass using equations from Feldmann et al. 2016	-0.06769
Reptilia	Squamata	Squamata (Sauria)	Gekkonidae	Lygodactylus tsavoensis	Lygodactylus tsavoensis	0.88	-0.06	0.877663	Maximum body mass calculated from length	Shai Meiri, unpublished (length), converted to mass using equations from Feldmann et al. 2016	-0.0566723
Reptilia	Squamata	Squamata (Sauria)	Gekkonidae	Mediodactylus sagittifer	Mediodactylus sagittifer	0.89	-0.05	0.892518	Maximum body mass calculated from length	Shai Meiri, unpublished (length), converted to mass using equations from Feldmann et al. 2016	-0.049383
Reptilia	Squamata	Squamata (Sauria)	Gekkonidae	Nactus coindemirensis	Nactus coindemirensis	0.89	-0.05	0.892518	Maximum body mass calculated from length	Shai Meiri, unpublished (length), converted to mass using equations from Feldmann et al. 2016	-0.049383
Reptilia	Squamata	Squamata (Sauria)	Gekkonidae	Nactus vankampeni	Nactus vankampeni	0.89	-0.05	0.892518	Maximum body mass calculated from length	Shai Meiri, unpublished (length), converted to mass using equations from Feldmann et al. 2016	-0.049383
Reptilia	Squamata	Squamata (Sauria)	Gekkonidae	Phelsuma kely	Phelsuma kely	0.89	-0.05	0.892518	Maximum body mass calculated from length	Shai Meiri, unpublished (length), converted to mass using equations from Feldmann et al. 2016	-0.049383
Reptilia	Squamata	Squamata (Sauria)	Gymnophthalmidae	Amapasaurus tetradactylus	Amapasaurus tetradactylus	0.91	-0.04	0.913926	Maximum body mass calculated from length	Shai Meiri, unpublished (length), converted to mass using equations from Feldmann et al. 2016	-0.0390891
Reptilia	Squamata	Squamata (Sauria)	Gymnophthalmidae	Arthrosaura testigensis	Arthrosaura testigensis	0.92	-0.04	0.922335	Maximum body mass calculated from length	Shai Meiri, unpublished (length), converted to mass using equations from Feldmann et al. 2016	-0.0351112
Reptilia	Squamata	Squamata (Sauria)	Gymnophthalmidae	Colobosauroides carvalhoi	Colobosauroides carvalhoi	0.91	-0.04	0.90557	Maximum body mass calculated from length	Shai Meiri, unpublished (length), converted to mass using equations from Feldmann et al. 2016	-0.0430781
Reptilia	Squamata	Squamata (Sauria)	Gymnophthalmidae	Leposoma baturitensis	Leposoma baturitensis	0.91	-0.04	0.913926	Maximum body mass calculated from length	Shai Meiri, unpublished (length), converted to mass using equations from Feldmann et al. 2016	-0.0390891
Reptilia	Squamata	Squamata (Sauria)	Gymnophthalmidae	Vanzosaura savanicola	Vanzosaura savanicola	0.88	-0.06	0.880821	Maximum body mass calculated from length	Shai Meiri, unpublished (length), converted to mass using equations from Feldmann et al. 2016	-0.0551121
Reptilia	Squamata	Squamata (Sauria)	Scincidae	Brachymeles minimus	Brachymeles minimus	0.9	-0.05	0.895448	Maximum body mass calculated from length	Shai Meiri, unpublished (length), converted to mass using equations from Feldmann et al. 2016	-0.0479594
Reptilia	Squamata	Squamata (Sauria)	Scincidae	Cryptoblepharus adamsi	Cryptoblepharus adamsi	0.89	-0.05	0.891349	Maximum body mass calculated from length	Shai Meiri, unpublished (length), converted to mass using equations from Feldmann et al. 2016	-0.0499522
Reptilia	Squamata	Squamata (Sauria)	Scincidae	Cryptoblepharus novohebridicus	Cryptoblepharus novohebridicus	0.87	-0.06	0.868407	Maximum body mass calculated from length	Shai Meiri, unpublished (length), converted to mass using equations from Feldmann et al. 2016	-0.0612766
Reptilia	Squamata	Squamata (Sauria)	Scincidae	Cryptoblepharus rutilus	Cryptoblepharus rutilus	0.95	-0.02	0.946501	Maximum body mass calculated from length	Shai Meiri, unpublished (length), converted to mass using equations from Feldmann et al. 2016	-0.0238788
Reptilia	Squamata	Squamata (Sauria)	Scincidae	Cryptoblepharus xenikos	Cryptoblepharus xenikos	0.95	-0.02	0.946501	Maximum body mass calculated from length	Shai Meiri, unpublished (length), converted to mass using equations from Feldmann et al. 2016	-0.0238788
Reptilia	Squamata	Squamata (Sauria)	Scincidae	Leptosiaphos hylophilus	Leptosiaphos hylophilus	0.92	-0.03	0.922585	Maximum body mass calculated from length	Shai Meiri, unpublished (length), converted to mass using equations from Feldmann et al. 2016	-0.0349938
Reptilia	Squamata	Squamata (Sauria)	Scincidae	Lerista amicorum	Lerista amicorum	0.93	-0.03	0.932126	Maximum body mass calculated from length	Shai Meiri, unpublished (length), converted to mass using equations from Feldmann et al. 2016	-0.0305255
Reptilia	Squamata	Squamata (Sauria)	Scincidae	Lerista clara	Lerista clara	0.93	-0.03	0.932126	Maximum body mass calculated from length	Shai Meiri, unpublished (length), converted to mass using equations from Feldmann et al. 2016	-0.0305255
Reptilia	Squamata	Squamata (Sauria)	Scincidae	Lerista humphriesi	Lerista humphriesi	0.92	-0.04	0.9177	Maximum body mass calculated from length	Shai Meiri, unpublished (length), converted to mass using equations from Feldmann et al. 2016	-0.0372993
Reptilia	Squamata	Squamata (Sauria)	Scincidae	Lerista orientalis	Lerista orientalis	0.93	-0.03	0.932126	Maximum body mass calculated from length	Shai Meiri, unpublished (length), converted to mass using equations from Feldmann et al. 2016	-0.0305255
Reptilia	Squamata	Squamata (Sauria)	Scincidae	Lerista rolfei	Lerista rolfei	0.89	-0.05	0.885823	Maximum body mass calculated from length	Shai Meiri, unpublished (length), converted to mass using equations from Feldmann et al. 2016	-0.0526529
Reptilia	Squamata	Squamata (Sauria)	Scincidae	Lygisaurus laevis	Lygisaurus laevis	0.87	-0.06	0.868407	Maximum body mass calculated from length	Shai Meiri, unpublished (length), converted to mass using equations from Feldmann et al. 2016	-0.0612766
Reptilia	Squamata	Squamata (Sauria)	Scincidae	Lygisaurus tanneri	Lygisaurus tanneri	0.87	-0.06	0.868407	Maximum body mass calculated from length	Shai Meiri, unpublished (length), converted to mass using equations from Feldmann et al. 2016	-0.0612766
Reptilia	Squamata	Squamata (Sauria)	Scincidae	Morethia storri	Morethia storri	0.95	-0.02	0.946501	Maximum body mass calculated from length	Shai Meiri, unpublished (length), converted to mass using equations from Feldmann et al. 2016	-0.0238788
Reptilia	Squamata	Squamata (Sauria)	Scincidae	Nannoscincus exos	Nannoscincus exos	0.87	-0.06	0.868407	Maximum body mass calculated from length	Shai Meiri, unpublished (length), converted to mass using equations from Feldmann et al. 2016	-0.0612766
Reptilia	Squamata	Squamata (Sauria)	Scincidae	Nannoscincus gracilis	Nannoscincus gracilis	0.93	-0.03	0.932126	Maximum body mass calculated from length	Shai Meiri, unpublished (length), converted to mass using equations from Feldmann et al. 2016	-0.0305255
Reptilia	Squamata	Squamata (Sauria)	Scincidae	Panaspis seydeli	Panaspis seydeli	0.95	-0.02	0.946501	Maximum body mass calculated from length	Shai Meiri, unpublished (length), converted to mass using equations from Feldmann et al. 2016	-0.0238788
Reptilia	Squamata	Squamata (Sauria)	Scincidae	Paracontias ampijoroensis	Paracontias ampijoroensis	0.85	-0.07	0.850935	Maximum body mass calculated from length	Shai Meiri, unpublished (length), converted to mass using equations from Feldmann et al. 2016	-0.0701035
Reptilia	Squamata	Squamata (Sauria)	Scincidae	Scelotes insularis	Scelotes insularis	0.89	-0.05	0.885552	Maximum body mass calculated from length	Shai Meiri, unpublished (length), converted to mass using equations from Feldmann et al. 2016	-0.0527861
Reptilia	Squamata	Squamata (Sauria)	Sphaerodactylidae	Gonatodes machelae	Gonatodes machelae	0.94	-0.02	0.944556	Maximum body mass calculated from length	Shai Meiri, unpublished (length), converted to mass using equations from Feldmann et al. 2016	-0.0247723
Reptilia	Squamata	Squamata (Sauria)	Sphaerodactylidae	Lepidoblepharis intermedius	Lepidoblepharis intermedius	0.9	-0.05	0.895337	Maximum body mass calculated from length	Shai Meiri, unpublished (length), converted to mass using equations from Feldmann et al. 2016	-0.0480136
Reptilia	Squamata	Squamata (Sauria)	Sphaerodactylidae	Sphaerodactylus argus	Sphaerodactylus argus	0.9	-0.05	0.895337	Maximum body mass calculated from length	Shai Meiri, unpublished (length), converted to mass using equations from Feldmann et al. 2016	-0.0480136
Reptilia	Squamata	Squamata (Sauria)	Sphaerodactylidae	Sphaerodactylus dimorphicus	Sphaerodactylus dimorphicus	0.93	-0.03	0.927955	Maximum body mass calculated from length	Shai Meiri, unpublished (length), converted to mass using equations from Feldmann et al. 2016	-0.032473
Reptilia	Squamata	Squamata (Sauria)	Sphaerodactylidae	Sphaerodactylus homolepis	Sphaerodactylus homolepis	0.9	-0.05	0.895337	Maximum body mass calculated from length	Shai Meiri, unpublished (length), converted to mass using equations from Feldmann et al. 2016	-0.0480136
Reptilia	Squamata	Squamata (Sauria)	Sphaerodactylidae	Sphaerodactylus ramsdeni	Sphaerodactylus ramsdeni	0.9	-0.05	0.895337	Maximum body mass calculated from length	Shai Meiri, unpublished (length), converted to mass using equations from Feldmann et al. 2016	-0.0480136
Reptilia	Squamata	Squamata (Sauria)	Sphaerodactylidae	Sphaerodactylus savagei	Sphaerodactylus savagei	0.9	-0.05	0.895337	Maximum body mass calculated from length	Shai Meiri, unpublished (length), converted to mass using equations from Feldmann et al. 2016	-0.0480136
Reptilia	Squamata	Squamata (Sauria)	Sphaerodactylidae	Sphaerodactylus scapularis	Sphaerodactylus scapularis	0.9	-0.04	0.903419	Maximum body mass calculated from length	Shai Meiri, unpublished (length), converted to mass using equations from Feldmann et al. 2016	-0.0441109
Reptilia	Squamata	Squamata (Sauria)	Sphaerodactylidae	Sphaerodactylus schuberti	Sphaerodactylus schuberti	0.9	-0.05	0.895337	Maximum body mass calculated from length	Shai Meiri, unpublished (length), converted to mass using equations from Feldmann et al. 2016	-0.0480136
Reptilia	Squamata	Squamata (Sauria)	Sphaerodactylidae	Sphaerodactylus thompsoni	Sphaerodactylus thompsoni	0.9	-0.05	0.895337	Maximum body mass calculated from length	Shai Meiri, unpublished (length), converted to mass using equations from Feldmann et al. 2016	-0.0480136
Reptilia	Squamata	Squamata (Sauria)	Xantusiidae	Xantusia sherbrookei	Xantusia sherbrookei	0.89	-0.05	0.88636	Maximum body mass calculated from length	Shai Meiri, unpublished (length), converted to mass using equations from Feldmann et al. 2016	-0.05239
Reptilia	Squamata	Squamata (Serpentes)	Colubridae	Ficimia ruspator	Ficimia ruspator	0.86	-0.07	0.855229	Maximum body mass calculated from length	Feldman et al. 2016	-0.0679176
Reptilia	Squamata	Squamata (Serpentes)	Colubridae	Tantillita brevissima	Tantillita brevissima	0.95	-0.02	0.948627	Maximum body mass calculated from length	Feldman et al. 2016	-0.0229043
Reptilia	Squamata	Squamata (Serpentes)	Gerrhopilidae	Gerrhopilus hedraeus	Gerrhopilus hedraeus	0.85	-0.07	0.851055	Maximum body mass calculated from length	Feldman et al. 2016	-0.0700425
Reptilia	Squamata	Squamata (Serpentes)	Leptotyphlopidae	Epictia pauldwyeri	Epictia pauldwyeri	0.88	-0.05	0.881681	Maximum body mass calculated from length	Wallach 2016 (length), converted to mass using equations from Feldmann et al. 2016	-0.0546886
Reptilia	Squamata	Squamata (Serpentes)	Leptotyphlopidae	Myriopholis albiventer	Myriopholis albiventer	0.87	-0.06	0.866897	Maximum body mass calculated from length	Feldman et al. 2016	-0.0620327
Reptilia	Squamata	Squamata (Serpentes)	Leptotyphlopidae	Siagonodon cupinensis	Siagonodon cupinensis	0.87	-0.06	0.866897	Maximum body mass calculated from length	Feldman et al. 2016	-0.0620327
Reptilia	Squamata	Squamata (Serpentes)	Typhlopidae	Indotyphlops pammeces	Indotyphlops pammeces	0.93	-0.03	0.933108	Maximum body mass calculated from length	Feldman et al. 2016	-0.030068
Reptilia	Squamata	Squamata (Amphisbaenia)	Amphisbaenidae	Amphisbaena longinqua	Amphisbaena longinqua	1	0	1	Maximum body mass calculated from length	Shai Meiri, unpublished (length), converted to mass using equations from Feldmann et al. 2016	0
Reptilia	Squamata	Squamata (Amphisbaenia)	Amphisbaenidae	Amphisbaena mongoyo	Amphisbaena mongoyo	1	0	1	Maximum body mass calculated from length	Shai Meiri, unpublished (length), converted to mass using equations from Feldmann et al. 2016	0
Reptilia	Squamata	Squamata (Sauria)	Agamidae	Sitana kalesari	Sitana kalesari	0.97	-0.01	0.971607	Maximum body mass calculated from length	Shai Meiri, unpublished (length), converted to mass using equations from Feldmann et al. 2016	-0.0125093
Reptilia	Squamata	Squamata (Sauria)	Chamaeleonidae	Brookesia karchei	Brookesia karchei	0.97	-0.01	0.973937	Maximum body mass calculated from length	Shai Meiri, unpublished (length), converted to mass using equations from Feldmann et al. 2016	-0.0114692
Reptilia	Squamata	Squamata (Sauria)	Dactyloidae	Anolis alfaroi	Anolis alfaroi	1.01	0	1.01075	Maximum body mass calculated from length	Shai Meiri, unpublished (length), converted to mass using equations from Feldmann et al. 2016	0.00464196
Reptilia	Squamata	Squamata (Sauria)	Dactyloidae	Anolis fugitivus	Anolis fugitivus	1.03	0.01	1.02736	Maximum body mass calculated from length	Shai Meiri, unpublished (length), converted to mass using equations from Feldmann et al. 2016	0.0117206
Reptilia	Squamata	Squamata (Sauria)	Dactyloidae	Anolis juangundlachi	Anolis juangundlachi	1.01	0	1.01075	Maximum body mass calculated from length	Shai Meiri, unpublished (length), converted to mass using equations from Feldmann et al. 2016	0.00464196
Reptilia	Squamata	Squamata (Sauria)	Diplodactylidae	Dierogekko baaba	Dierogekko baaba	0.99	0	0.993459	Maximum body mass calculated from length	Shai Meiri, unpublished (length), converted to mass using equations from Feldmann et al. 2016	-0.00285023
Reptilia	Squamata	Squamata (Sauria)	Gekkonidae	Cnemaspis aaronbaueri	Cnemaspis aaronbaueri	1.01	0.01	1.01473	Maximum body mass calculated from length	Shai Meiri, unpublished (length), converted to mass using equations from Feldmann et al. 2016	0.00634899
Reptilia	Squamata	Squamata (Sauria)	Gekkonidae	Cnemaspis adii	Cnemaspis adii	1.04	0.02	1.0417	Maximum body mass calculated from length	Shai Meiri, unpublished (length), converted to mass using equations from Feldmann et al. 2016	0.017741
Reptilia	Squamata	Squamata (Sauria)	Gekkonidae	Cnemaspis andalas	Cnemaspis andalas	0.95	-0.02	0.95354	Maximum body mass calculated from length	Shai Meiri, unpublished (length), converted to mass using equations from Feldmann et al. 2016	-0.020661
Reptilia	Squamata	Squamata (Sauria)	Gekkonidae	Cnemaspis anslemi	Cnemaspis anslemi	1	0	1.00101	Maximum body mass calculated from length	Shai Meiri, unpublished (length), converted to mass using equations from Feldmann et al. 2016	0.00043786
Reptilia	Squamata	Squamata (Sauria)	Gekkonidae	Cnemaspis gemunu	Cnemaspis gemunu	0.97	-0.01	0.9692	Maximum body mass calculated from length	Shai Meiri, unpublished (length), converted to mass using equations from Feldmann et al. 2016	-0.0135867
Reptilia	Squamata	Squamata (Sauria)	Gekkonidae	Cnemaspis kohukumburai	Cnemaspis kohukumburai	0.96	-0.02	0.96135	Maximum body mass calculated from length	Shai Meiri, unpublished (length), converted to mass using equations from Feldmann et al. 2016	-0.0171186
Reptilia	Squamata	Squamata (Sauria)	Gekkonidae	Cnemaspis littoralis	Cnemaspis littoralis	0.99	0	0.992196	Maximum body mass calculated from length	Shai Meiri, unpublished (length), converted to mass using equations from Feldmann et al. 2016	-0.00340257
Reptilia	Squamata	Squamata (Sauria)	Gekkonidae	Cnemaspis pava	Cnemaspis pava	0.97	-0.01	0.9692	Maximum body mass calculated from length	Shai Meiri, unpublished (length), converted to mass using equations from Feldmann et al. 2016	-0.0135867
Reptilia	Squamata	Squamata (Sauria)	Gekkonidae	Cnemaspis pulchra	Cnemaspis pulchra	0.99	-0.01	0.985022	Maximum body mass calculated from length	Shai Meiri, unpublished (length), converted to mass using equations from Feldmann et al. 2016	-0.00655392
Reptilia	Squamata	Squamata (Sauria)	Gekkonidae	Cnemaspis shevaroyensis	Cnemaspis shevaroyensis	0.98	-0.01	0.977091	Maximum body mass calculated from length	Shai Meiri, unpublished (length), converted to mass using equations from Feldmann et al. 2016	-0.0100652
Reptilia	Squamata	Squamata (Sauria)	Gekkonidae	Cnemaspis silvula	Cnemaspis silvula	1	0.02	1.04996	Maximum body mass calculated from length	Shai Meiri, unpublished (length), converted to mass using equations from Feldmann et al. 2016	0.0211719
Reptilia	Squamata	Squamata (Sauria)	Gekkonidae	Cnemaspis tropidogaster	Cnemaspis tropidogaster	1	0.02	1.04996	Maximum body mass calculated from length	Shai Meiri, unpublished (length), converted to mass using equations from Feldmann et al. 2016	0.0211719
Reptilia	Squamata	Squamata (Sauria)	Gekkonidae	Gekko sorok	Gekko sorok	1	0.01	1.0253	Maximum body mass calculated from length	Shai Meiri, unpublished (length), converted to mass using equations from Feldmann et al. 2016	0.0108497
Reptilia	Squamata	Squamata (Sauria)	Gekkonidae	Goggia braacki	Goggia braacki	1	0.01	1.01716	Maximum body mass calculated from length	Shai Meiri, unpublished (length), converted to mass using equations from Feldmann et al. 2016	0.00738911
Reptilia	Squamata	Squamata (Sauria)	Gekkonidae	Hemidactylus minutus	Hemidactylus minutus	1	0.01	1.01716	Maximum body mass calculated from length	Shai Meiri, unpublished (length), converted to mass using equations from Feldmann et al. 2016	0.00738911
Reptilia	Squamata	Squamata (Sauria)	Gekkonidae	Hemiphyllodactylus ganoklonis	Hemiphyllodactylus ganoklonis	1	-0.01	0.985022	Maximum body mass calculated from length	Shai Meiri, unpublished (length), converted to mass using equations from Feldmann et al. 2016	-0.00655392
Reptilia	Squamata	Squamata (Sauria)	Gekkonidae	Hemiphyllodactylus nilgiriensis	Hemiphyllodactylus nilgiriensis	1	0.01	1.03348	Maximum body mass calculated from length	Shai Meiri, unpublished (length), converted to mass using equations from Feldmann et al. 2016	0.0143003
Reptilia	Squamata	Squamata (Sauria)	Gekkonidae	Hemiphyllodactylus peninsularis	Hemiphyllodactylus peninsularis	1	-0.01	0.9692	Maximum body mass calculated from length	Shai Meiri, unpublished (length), converted to mass using equations from Feldmann et al. 2016	-0.0135867
Reptilia	Squamata	Squamata (Sauria)	Gekkonidae	Lygodactylus blancae	Lygodactylus blancae	1	0.02	1.04996	Maximum body mass calculated from length	Shai Meiri, unpublished (length), converted to mass using equations from Feldmann et al. 2016	0.0211719
Reptilia	Squamata	Squamata (Sauria)	Gekkonidae	Lygodactylus klugei	Lygodactylus klugei	1	-0.01	0.9692	Maximum body mass calculated from length	Shai Meiri, unpublished (length), converted to mass using equations from Feldmann et al. 2016	-0.0135867
Reptilia	Squamata	Squamata (Sauria)	Gekkonidae	Lygodactylus lawrencei	Lygodactylus lawrencei	1	-0.01	0.9692	Maximum body mass calculated from length	Shai Meiri, unpublished (length), converted to mass using equations from Feldmann et al. 2016	-0.0135867
Reptilia	Squamata	Squamata (Sauria)	Gekkonidae	Lygodactylus miops	Lygodactylus miops	1	-0.01	0.9692	Maximum body mass calculated from length	Shai Meiri, unpublished (length), converted to mass using equations from Feldmann et al. 2016	-0.0135867
Reptilia	Squamata	Squamata (Sauria)	Gekkonidae	Lygodactylus scheffleri	Lygodactylus scheffleri	1	-0.01	0.9692	Maximum body mass calculated from length	Shai Meiri, unpublished (length), converted to mass using equations from Feldmann et al. 2016	-0.0135867
Reptilia	Squamata	Squamata (Sauria)	Gekkonidae	Lygodactylus scorteccii	Lygodactylus scorteccii	1	0.02	1.04996	Maximum body mass calculated from length	Shai Meiri, unpublished (length), converted to mass using equations from Feldmann et al. 2016	0.0211719
Reptilia	Squamata	Squamata (Sauria)	Gekkonidae	Lygodactylus verticillatus	Lygodactylus verticillatus	1	0.02	1.04996	Maximum body mass calculated from length	Shai Meiri, unpublished (length), converted to mass using equations from Feldmann et al. 2016	0.0211719
Reptilia	Squamata	Squamata (Sauria)	Gekkonidae	Lygodactylus williamsi	Lygodactylus williamsi	1	-0.01	0.9692	Maximum body mass calculated from length	Shai Meiri, unpublished (length), converted to mass using equations from Feldmann et al. 2016	-0.0135867
Reptilia	Squamata	Squamata (Sauria)	Gekkonidae	Microgecko depressus	Microgecko depressus	1	-0.01	0.9692	Maximum body mass calculated from length	Shai Meiri, unpublished (length), converted to mass using equations from Feldmann et al. 2016	-0.0135867
Reptilia	Squamata	Squamata (Sauria)	Gekkonidae	Pachydactylus scherzi	Pachydactylus scherzi	1	0.02	1.04996	Maximum body mass calculated from length	Shai Meiri, unpublished (length), converted to mass using equations from Feldmann et al. 2016	0.0211719
Reptilia	Squamata	Squamata (Sauria)	Gekkonidae	Phelsuma vanheygeni	Phelsuma vanheygeni	1	0.02	1.04996	Maximum body mass calculated from length	Shai Meiri, unpublished (length), converted to mass using equations from Feldmann et al. 2016	0.0211719
Reptilia	Squamata	Squamata (Sauria)	Gekkonidae	Trigonodactylus persicus	Trigonodactylus persicus	1	-0.01	0.9692	Maximum body mass calculated from length	Shai Meiri, unpublished (length), converted to mass using equations from Feldmann et al. 2016	-0.0135867
Reptilia	Squamata	Squamata (Sauria)	Gekkonidae	Trigonodactylus sharqiyahensis	Trigonodactylus sharqiyahensis	1	0.02	1.04747	Maximum body mass calculated from length	Shai Meiri, unpublished (length), converted to mass using equations from Feldmann et al. 2016	0.0201436
Reptilia	Squamata	Squamata (Sauria)	Gekkonidae	Tropiocolotes steudneri	Tropiocolotes steudneri	1	0.01	1.03348	Maximum body mass calculated from length	Shai Meiri, unpublished (length), converted to mass using equations from Feldmann et al. 2016	0.0143003
Reptilia	Squamata	Squamata (Sauria)	Gymnophthalmidae	Bachia barbouri	Bachia barbouri	1	0.01	1.01805	Maximum body mass calculated from length	Shai Meiri, unpublished (length), converted to mass using equations from Feldmann et al. 2016	0.0077705
Reptilia	Squamata	Squamata (Sauria)	Gymnophthalmidae	Cercosaura hypnoides	Cercosaura hypnoides	1	-0.01	0.982719	Maximum body mass calculated from length	Shai Meiri, unpublished (length), converted to mass using equations from Feldmann et al. 2016	-0.0075705
Reptilia	Squamata	Squamata (Sauria)	Gymnophthalmidae	Loxopholis osvaldoi	Loxopholis osvaldoi	1	0	1.00047	Maximum body mass calculated from length	Shai Meiri, unpublished (length), converted to mass using equations from Feldmann et al. 2016	0.000202093
Reptilia	Squamata	Squamata (Sauria)	Gymnophthalmidae	Loxopholis percarinatum	Loxopholis percarinatum	1	0	1.00047	Maximum body mass calculated from length	Shai Meiri, unpublished (length), converted to mass using equations from Feldmann et al. 2016	0.000202093
Reptilia	Squamata	Squamata (Sauria)	Gymnophthalmidae	Psilops seductus	Psilops seductus	1	-0.02	0.965194	Maximum body mass calculated from length	Shai Meiri, unpublished (length), converted to mass using equations from Feldmann et al. 2016	-0.0153855
Reptilia	Squamata	Squamata (Sauria)	Lacertidae	Ophisops elbaensis	Ophisops elbaensis	1	0.01	1.03168	Maximum body mass calculated from length	Shai Meiri, unpublished (length), converted to mass using equations from Feldmann et al. 2016	0.0135448
Reptilia	Squamata	Squamata (Sauria)	Phyllodactylidae	Asaccus arnoldi	Asaccus arnoldi	1	0.01	1.03055	Maximum body mass calculated from length	Shai Meiri, unpublished (length), converted to mass using equations from Feldmann et al. 2016	0.0130692
Reptilia	Squamata	Squamata (Sauria)	Phyllodactylidae	Garthia penai	Garthia penai	1	0	0.994836	Maximum body mass calculated from length	Shai Meiri, unpublished (length), converted to mass using equations from Feldmann et al. 2016	-0.00224834
Reptilia	Squamata	Squamata (Sauria)	Scincidae	Cryptoblepharus mertensi	Cryptoblepharus mertensi	1	-0.01	0.987308	Maximum body mass calculated from length	Shai Meiri, unpublished (length), converted to mass using equations from Feldmann et al. 2016	-0.0055473
Reptilia	Squamata	Squamata (Sauria)	Scincidae	Cryptoblepharus tytthos	Cryptoblepharus tytthos	1	0	0.995613	Maximum body mass calculated from length	Shai Meiri, unpublished (length), converted to mass using equations from Feldmann et al. 2016	-0.00190959
Reptilia	Squamata	Squamata (Sauria)	Scincidae	Cryptoblepharus wulbu	Cryptoblepharus wulbu	1	0.01	1.02931	Maximum body mass calculated from length	Shai Meiri, unpublished (length), converted to mass using equations from Feldmann et al. 2016	0.0125476
Reptilia	Squamata	Squamata (Sauria)	Scincidae	Cryptoblepharus zoticus	Cryptoblepharus zoticus	1	0	1.00397	Maximum body mass calculated from length	Shai Meiri, unpublished (length), converted to mass using equations from Feldmann et al. 2016	0.00171871
Reptilia	Squamata	Squamata (Sauria)	Scincidae	Emoia kitcheneri	Emoia kitcheneri	1	0.01	1.02931	Maximum body mass calculated from length	Shai Meiri, unpublished (length), converted to mass using equations from Feldmann et al. 2016	0.0125476
Reptilia	Squamata	Squamata (Sauria)	Scincidae	Hemiergis initialis	Hemiergis initialis	1	-0.01	0.979839	Maximum body mass calculated from length	Shai Meiri, unpublished (length), converted to mass using equations from Feldmann et al. 2016	-0.00884512
Reptilia	Squamata	Squamata (Sauria)	Scincidae	Lerista ameles	Lerista ameles	1	-0.01	0.983948	Maximum body mass calculated from length	Shai Meiri, unpublished (length), converted to mass using equations from Feldmann et al. 2016	-0.00702795
Reptilia	Squamata	Squamata (Sauria)	Scincidae	Lerista distinguenda	Lerista distinguenda	1	0.01	1.02898	Maximum body mass calculated from length	Shai Meiri, unpublished (length), converted to mass using equations from Feldmann et al. 2016	0.0124059
Reptilia	Squamata	Squamata (Sauria)	Scincidae	Lerista muelleri	Lerista muelleri	1	-0.01	0.979839	Maximum body mass calculated from length	Shai Meiri, unpublished (length), converted to mass using equations from Feldmann et al. 2016	-0.00884512
Reptilia	Squamata	Squamata (Sauria)	Scincidae	Lerista praepedita	Lerista praepedita	1	-0.02	0.950498	Maximum body mass calculated from length	Shai Meiri, unpublished (length), converted to mass using equations from Feldmann et al. 2016	-0.0220489
Reptilia	Squamata	Squamata (Sauria)	Scincidae	Lerista speciosa	Lerista speciosa	1	0.01	1.02898	Maximum body mass calculated from length	Shai Meiri, unpublished (length), converted to mass using equations from Feldmann et al. 2016	0.0124059
Reptilia	Squamata	Squamata (Sauria)	Scincidae	Lerista verhmens	Lerista verhmens	1	-0.01	0.979839	Maximum body mass calculated from length	Shai Meiri, unpublished (length), converted to mass using equations from Feldmann et al. 2016	-0.00884512
Reptilia	Squamata	Squamata (Sauria)	Scincidae	Lerista zonulata	Lerista zonulata	1	0	1.00423	Maximum body mass calculated from length	Shai Meiri, unpublished (length), converted to mass using equations from Feldmann et al. 2016	0.001833
Reptilia	Squamata	Squamata (Sauria)	Scincidae	Lipinia cheesmanae	Lipinia cheesmanae	1	0.01	1.02931	Maximum body mass calculated from length	Shai Meiri, unpublished (length), converted to mass using equations from Feldmann et al. 2016	0.0125476
Reptilia	Squamata	Squamata (Sauria)	Scincidae	Lipinia miangensis	Lipinia miangensis	1	0.01	1.02931	Maximum body mass calculated from length	Shai Meiri, unpublished (length), converted to mass using equations from Feldmann et al. 2016	0.0125476
Reptilia	Squamata	Squamata (Sauria)	Scincidae	Lygisaurus aeratus	Lygisaurus aeratus	1	0.01	1.02931	Maximum body mass calculated from length	Shai Meiri, unpublished (length), converted to mass using equations from Feldmann et al. 2016	0.0125476
Reptilia	Squamata	Squamata (Sauria)	Scincidae	Lygisaurus rimula	Lygisaurus rimula	1	0.01	1.02931	Maximum body mass calculated from length	Shai Meiri, unpublished (length), converted to mass using equations from Feldmann et al. 2016	0.0125476
Reptilia	Squamata	Squamata (Sauria)	Scincidae	Paracontias tsararano	Paracontias tsararano	1	-0.02	0.950498	Maximum body mass calculated from length	Shai Meiri, unpublished (length), converted to mass using equations from Feldmann et al. 2016	-0.0220489
Reptilia	Squamata	Squamata (Sauria)	Scincidae	Scelotes fitzsimonsi	Scelotes fitzsimonsi	1	-0.01	0.983948	Maximum body mass calculated from length	Shai Meiri, unpublished (length), converted to mass using equations from Feldmann et al. 2016	-0.00702795
Reptilia	Squamata	Squamata (Sauria)	Scincidae	Sigaloseps pisinnus	Sigaloseps pisinnus	1	-0.01	0.987308	Maximum body mass calculated from length	Shai Meiri, unpublished (length), converted to mass using equations from Feldmann et al. 2016	-0.0055473
Reptilia	Squamata	Squamata (Sauria)	Scincidae	Sphenomorphus consobrinus	Sphenomorphus consobrinus	1	-0.01	0.987308	Maximum body mass calculated from length	Shai Meiri, unpublished (length), converted to mass using equations from Feldmann et al. 2016	-0.0055473
Reptilia	Squamata	Squamata (Sauria)	Scincidae	Tytthoscincus atrigularis	Tytthoscincus atrigularis	1	0.01	1.02931	Maximum body mass calculated from length	Shai Meiri, unpublished (length), converted to mass using equations from Feldmann et al. 2016	0.0125476
Reptilia	Squamata	Squamata (Sauria)	Scincidae	Tytthoscincus kakikecil	Tytthoscincus kakikecil	1	0.02	1.04646	Maximum body mass calculated from length	Shai Meiri, unpublished (length), converted to mass using equations from Feldmann et al. 2016	0.0197207
Reptilia	Squamata	Squamata (Sauria)	Sphaerodactylidae	Gonatodes eladioi	Gonatodes eladioi	1	-0.01	0.978346	Maximum body mass calculated from length	Shai Meiri, unpublished (length), converted to mass using equations from Feldmann et al. 2016	-0.00950762
Reptilia	Squamata	Squamata (Sauria)	Sphaerodactylidae	Saurodactylus mauritanicus	Saurodactylus mauritanicus	1	-0.01	0.978346	Maximum body mass calculated from length	Shai Meiri, unpublished (length), converted to mass using equations from Feldmann et al. 2016	-0.00950762
Reptilia	Squamata	Squamata (Sauria)	Sphaerodactylidae	Sphaerodactylus clenchi	Sphaerodactylus clenchi	1	-0.01	0.978346	Maximum body mass calculated from length	Shai Meiri, unpublished (length), converted to mass using equations from Feldmann et al. 2016	-0.00950762
Reptilia	Squamata	Squamata (Sauria)	Sphaerodactylidae	Sphaerodactylus difficilis	Sphaerodactylus difficilis	1	-0.01	0.978346	Maximum body mass calculated from length	Shai Meiri, unpublished (length), converted to mass using equations from Feldmann et al. 2016	-0.00950762
Reptilia	Squamata	Squamata (Sauria)	Sphaerodactylidae	Sphaerodactylus microlepis	Sphaerodactylus microlepis	1	-0.01	0.978346	Maximum body mass calculated from length	Shai Meiri, unpublished (length), converted to mass using equations from Feldmann et al. 2016	-0.00950762
Reptilia	Squamata	Squamata (Sauria)	Sphaerodactylidae	Sphaerodactylus notatus	Sphaerodactylus notatus	1	-0.01	0.978346	Maximum body mass calculated from length	Shai Meiri, unpublished (length), converted to mass using equations from Feldmann et al. 2016	-0.00950762
Reptilia	Squamata	Squamata (Sauria)	Sphaerodactylidae	Sphaerodactylus oliveri	Sphaerodactylus oliveri	1	-0.01	0.978346	Maximum body mass calculated from length	Shai Meiri, unpublished (length), converted to mass using equations from Feldmann et al. 2016	-0.00950762
Reptilia	Squamata	Squamata (Sauria)	Sphaerodactylidae	Sphaerodactylus oxyrhinus	Sphaerodactylus oxyrhinus	1	-0.01	0.978346	Maximum body mass calculated from length	Shai Meiri, unpublished (length), converted to mass using equations from Feldmann et al. 2016	-0.00950762
Reptilia	Squamata	Squamata (Sauria)	Sphaerodactylidae	Sphaerodactylus scaber	Sphaerodactylus scaber	1	-0.01	0.978346	Maximum body mass calculated from length	Shai Meiri, unpublished (length), converted to mass using equations from Feldmann et al. 2016	-0.00950762
Reptilia	Squamata	Squamata (Sauria)	Xantusiidae	Lepidophyma lineri	Lepidophyma lineri	1	-0.02	0.96356	Maximum body mass calculated from length	Shai Meiri, unpublished (length), converted to mass using equations from Feldmann et al. 2016	-0.0161211
Reptilia	Squamata	Squamata (Serpentes)	Gerrhopilidae	Gerrhopilus beddomii	Gerrhopilus beddomii	1	-0.01	0.973466	Maximum body mass calculated from length	Feldman et al. 2016	-0.0116792
Reptilia	Squamata	Squamata (Serpentes)	Gerrhopilidae	Gerrhopilus ceylonicus	Gerrhopilus ceylonicus	1	-0.01	0.973466	Maximum body mass calculated from length	Feldman et al. 2016	-0.0116792
Reptilia	Squamata	Squamata (Serpentes)	Gerrhopilidae	Gerrhopilus hades	Gerrhopilus hades	1	-0.01	0.973466	Maximum body mass calculated from length	Feldman et al. 2016	-0.0116792
Reptilia	Squamata	Squamata (Serpentes)	Leptotyphlopidae	Epictia melanura	Epictia melanura	1	-0.01	0.97323	Maximum body mass calculated from length	Feldman et al. 2016	-0.0117847
Reptilia	Squamata	Squamata (Serpentes)	Leptotyphlopidae	Leptotyphlops mbanjensis	Leptotyphlops mbanjensis	1	-0.02	0.965414	Maximum body mass calculated from length	Feldman et al. 2016	-0.0152865
Reptilia	Squamata	Squamata (Serpentes)	Leptotyphlopidae	Myriopholis adleri	Myriopholis adleri	1	-0.01	0.97323	Maximum body mass calculated from length	Feldman et al. 2016	-0.0117847
Reptilia	Squamata	Squamata (Serpentes)	Leptotyphlopidae	Trilepida brevissima	Trilepida brevissima	1	0.02	1.03698	Maximum body mass calculated from length	Feldman et al. 2016	0.0157712
Reptilia	Squamata	Squamata (Serpentes)	Typhlopidae	Indotyphlops fletcheri	Indotyphlops fletcheri	1	0.01	1.03176	Maximum body mass calculated from length	Feldman et al. 2016	0.0135769
Reptilia	Squamata	Squamata (Serpentes)	Typhlopidae	Ramphotyphlops becki	Ramphotyphlops becki	1	0.01	1.01903	Maximum body mass calculated from length	Feldman et al. 2016	0.00818579
Reptilia	Squamata	Squamata (Amphisbaenia)	Amphisbaenidae	Amphisbaena talisiae	Amphisbaena talisiae	1.1	0.03	1.06063	Maximum body mass calculated from length	Shai Meiri, unpublished (length), converted to mass using equations from Feldmann et al. 2016	0.0255619
Reptilia	Squamata	Squamata (Amphisbaenia)	Amphisbaenidae	Cynisca oligopholis	Cynisca oligopholis	1.1	0.04	1.09004	Maximum body mass calculated from length	Shai Meiri, unpublished (length), converted to mass using equations from Feldmann et al. 2016	0.0374406
Reptilia	Squamata	Squamata (Sauria)	Chamaeleonidae	Palleon lolontany	Palleon lolontany	1.1	0.04	1.08843	Maximum body mass calculated from length	Shai Meiri, unpublished (length), converted to mass using equations from Feldmann et al. 2016	0.0368019
Reptilia	Squamata	Squamata (Sauria)	Dactyloidae	Anolis inexpectatus	Anolis inexpectatus	1.1	0.04	1.09559	Maximum body mass calculated from length	Shai Meiri, unpublished (length), converted to mass using equations from Feldmann et al. 2016	0.0396495
Reptilia	Squamata	Squamata (Sauria)	Dactyloidae	Anolis rejectus	Anolis rejectus	1.1	0.04	1.09559	Maximum body mass calculated from length	Shai Meiri, unpublished (length), converted to mass using equations from Feldmann et al. 2016	0.0396495
Reptilia	Squamata	Squamata (Sauria)	Dactyloidae	Anolis ruibali	Anolis ruibali	1.1	0.02	1.05261	Maximum body mass calculated from length	Shai Meiri, unpublished (length), converted to mass using equations from Feldmann et al. 2016	0.0222656
Reptilia	Squamata	Squamata (Sauria)	Diplodactylidae	Dierogekko poumensis	Dierogekko poumensis	1.1	0.04	1.08602	Maximum body mass calculated from length	Shai Meiri, unpublished (length), converted to mass using equations from Feldmann et al. 2016	0.0358387
Reptilia	Squamata	Squamata (Sauria)	Gekkonidae	Afroedura marleyi	Afroedura marleyi	1.1	0.05	1.13488	Maximum body mass calculated from length	Shai Meiri, unpublished (length), converted to mass using equations from Feldmann et al. 2016	0.0549512
Reptilia	Squamata	Squamata (Sauria)	Gekkonidae	Alsophylax przewalskii	Alsophylax przewalskii	1.1	0.04	1.097	Maximum body mass calculated from length	Shai Meiri, unpublished (length), converted to mass using equations from Feldmann et al. 2016	0.0402054
Reptilia	Squamata	Squamata (Sauria)	Gekkonidae	Cnemaspis godagedarai	Cnemaspis godagedarai	1.1	0.04	1.09189	Maximum body mass calculated from length	Shai Meiri, unpublished (length), converted to mass using equations from Feldmann et al. 2016	0.0381805
Reptilia	Squamata	Squamata (Sauria)	Gekkonidae	Cnemaspis kallima	Cnemaspis kallima	1.1	0.02	1.05826	Maximum body mass calculated from length	Shai Meiri, unpublished (length), converted to mass using equations from Feldmann et al. 2016	0.0245929
Reptilia	Squamata	Squamata (Sauria)	Gekkonidae	Cnemaspis kandiana	Cnemaspis kandiana	1.1	0.05	1.13488	Maximum body mass calculated from length	Shai Meiri, unpublished (length), converted to mass using equations from Feldmann et al. 2016	0.0549512
Reptilia	Squamata	Squamata (Sauria)	Gekkonidae	Cnemaspis kawminiae	Cnemaspis kawminiae	1.1	0.04	1.10041	Maximum body mass calculated from length	Shai Meiri, unpublished (length), converted to mass using equations from Feldmann et al. 2016	0.0415534
Reptilia	Squamata	Squamata (Sauria)	Gekkonidae	Cnemaspis monachorum	Cnemaspis monachorum	1.1	0.02	1.05826	Maximum body mass calculated from length	Shai Meiri, unpublished (length), converted to mass using equations from Feldmann et al. 2016	0.0245929
Reptilia	Squamata	Squamata (Sauria)	Gekkonidae	Ebenavia tuelinae	Ebenavia tuelinae	1.1	0.03	1.06661	Maximum body mass calculated from length	Shai Meiri, unpublished (length), converted to mass using equations from Feldmann et al. 2016	0.0280043
Reptilia	Squamata	Squamata (Sauria)	Gekkonidae	Goggia hexapora	Goggia hexapora	1.1	0.03	1.07499	Maximum body mass calculated from length	Shai Meiri, unpublished (length), converted to mass using equations from Feldmann et al. 2016	0.031406
Reptilia	Squamata	Squamata (Sauria)	Gekkonidae	Hemidactylus albofasciatus	Hemidactylus albofasciatus	1.1	0.05	1.13488	Maximum body mass calculated from length	Shai Meiri, unpublished (length), converted to mass using equations from Feldmann et al. 2016	0.0549512
Reptilia	Squamata	Squamata (Sauria)	Gekkonidae	Hemidactylus megalops	Hemidactylus megalops	1.1	0.05	1.13488	Maximum body mass calculated from length	Shai Meiri, unpublished (length), converted to mass using equations from Feldmann et al. 2016	0.0549512
Reptilia	Squamata	Squamata (Sauria)	Gekkonidae	Luperosaurus joloensis	Luperosaurus joloensis	1.1	0.05	1.13488	Maximum body mass calculated from length	Shai Meiri, unpublished (length), converted to mass using equations from Feldmann et al. 2016	0.0549512
Reptilia	Squamata	Squamata (Sauria)	Gekkonidae	Lygodactylus angolensis	Lygodactylus angolensis	1.1	0.05	1.13488	Maximum body mass calculated from length	Shai Meiri, unpublished (length), converted to mass using equations from Feldmann et al. 2016	0.0549512
Reptilia	Squamata	Squamata (Sauria)	Gekkonidae	Lygodactylus bivittis	Lygodactylus bivittis	1.1	0.06	1.14361	Maximum body mass calculated from length	Shai Meiri, unpublished (length), converted to mass using equations from Feldmann et al. 2016	0.0582774
Reptilia	Squamata	Squamata (Sauria)	Gekkonidae	Lygodactylus kimhowelli	Lygodactylus kimhowelli	1.1	0.04	1.09189	Maximum body mass calculated from length	Shai Meiri, unpublished (length), converted to mass using equations from Feldmann et al. 2016	0.0381805
Reptilia	Squamata	Squamata (Sauria)	Gekkonidae	Lygodactylus pauliani	Lygodactylus pauliani	1.1	0.05	1.13488	Maximum body mass calculated from length	Shai Meiri, unpublished (length), converted to mass using equations from Feldmann et al. 2016	0.0549512
Reptilia	Squamata	Squamata (Sauria)	Gekkonidae	Lygodactylus tolampyae	Lygodactylus tolampyae	1.1	0.03	1.08342	Maximum body mass calculated from length	Shai Meiri, unpublished (length), converted to mass using equations from Feldmann et al. 2016	0.034798
Reptilia	Squamata	Squamata (Sauria)	Gekkonidae	Mediodactylus amictopholis	Mediodactylus amictopholis	1.1	0.05	1.13488	Maximum body mass calculated from length	Shai Meiri, unpublished (length), converted to mass using equations from Feldmann et al. 2016	0.0549512
Reptilia	Squamata	Squamata (Sauria)	Gekkonidae	Microgecko persicus	Microgecko persicus	1.1	0.05	1.1262	Maximum body mass calculated from length	Shai Meiri, unpublished (length), converted to mass using equations from Feldmann et al. 2016	0.0516158
Reptilia	Squamata	Squamata (Sauria)	Gekkonidae	Pachydactylus amoenus	Pachydactylus amoenus	1.1	0.05	1.13488	Maximum body mass calculated from length	Shai Meiri, unpublished (length), converted to mass using equations from Feldmann et al. 2016	0.0549512
Reptilia	Squamata	Squamata (Sauria)	Gekkonidae	Phelsuma parva	Phelsuma parva	1.1	0.05	1.13488	Maximum body mass calculated from length	Shai Meiri, unpublished (length), converted to mass using equations from Feldmann et al. 2016	0.0549512
Reptilia	Squamata	Squamata (Sauria)	Gymnophthalmidae	Leposoma annectans	Leposoma annectans	1.1	0.04	1.09256	Maximum body mass calculated from length	Shai Meiri, unpublished (length), converted to mass using equations from Feldmann et al. 2016	0.0384454
Reptilia	Squamata	Squamata (Sauria)	Gymnophthalmidae	Psilops mucugensis	Psilops mucugensis	1.1	0.03	1.07369	Maximum body mass calculated from length	Shai Meiri, unpublished (length), converted to mass using equations from Feldmann et al. 2016	0.0308779
Reptilia	Squamata	Squamata (Sauria)	Gymnophthalmidae	Riolama leucosticta	Riolama leucosticta	1.1	0.05	1.13158	Maximum body mass calculated from length	Shai Meiri, unpublished (length), converted to mass using equations from Feldmann et al. 2016	0.0536857
Reptilia	Squamata	Squamata (Sauria)	Gymnophthalmidae	Vanzosaura multiscutata	Vanzosaura multiscutata	1.1	0.04	1.09256	Maximum body mass calculated from length	Shai Meiri, unpublished (length), converted to mass using equations from Feldmann et al. 2016	0.0384454
Reptilia	Squamata	Squamata (Sauria)	Scincidae	Cryptoblepharus eximius	Cryptoblepharus eximius	1.1	0.06	1.14427	Maximum body mass calculated from length	Shai Meiri, unpublished (length), converted to mass using equations from Feldmann et al. 2016	0.05853
Reptilia	Squamata	Squamata (Sauria)	Scincidae	Cryptoblepharus schlegelianus	Cryptoblepharus schlegelianus	1.1	0.06	1.14427	Maximum body mass calculated from length	Shai Meiri, unpublished (length), converted to mass using equations from Feldmann et al. 2016	0.05853
Reptilia	Squamata	Squamata (Sauria)	Scincidae	Ctenotus storri	Ctenotus storri	1.1	0.05	1.117	Maximum body mass calculated from length	Shai Meiri, unpublished (length), converted to mass using equations from Feldmann et al. 2016	0.0480517
Reptilia	Squamata	Squamata (Sauria)	Scincidae	Ctenotus zebrilla	Ctenotus zebrilla	1.1	0.05	1.117	Maximum body mass calculated from length	Shai Meiri, unpublished (length), converted to mass using equations from Feldmann et al. 2016	0.0480517
Reptilia	Squamata	Squamata (Sauria)	Scincidae	Janetaescincus braueri	Janetaescincus braueri	1.1	0.05	1.13158	Maximum body mass calculated from length	Shai Meiri, unpublished (length), converted to mass using equations from Feldmann et al. 2016	0.0536857
Reptilia	Squamata	Squamata (Sauria)	Scincidae	Lampropholis elliotensis	Lampropholis elliotensis	1.1	0.06	1.13513	Maximum body mass calculated from length	Shai Meiri, unpublished (length), converted to mass using equations from Feldmann et al. 2016	0.0550459
Reptilia	Squamata	Squamata (Sauria)	Scincidae	Lerista quadrivincula	Lerista quadrivincula	1.1	0.03	1.07955	Maximum body mass calculated from length	Shai Meiri, unpublished (length), converted to mass using equations from Feldmann et al. 2016	0.0332443
Reptilia	Squamata	Squamata (Sauria)	Scincidae	Lerista timida	Lerista timida	1.1	0.05	1.13158	Maximum body mass calculated from length	Shai Meiri, unpublished (length), converted to mass using equations from Feldmann et al. 2016	0.0536857
Reptilia	Squamata	Squamata (Sauria)	Scincidae	Lipinia occidentalis	Lipinia occidentalis	1.1	0.05	1.117	Maximum body mass calculated from length	Shai Meiri, unpublished (length), converted to mass using equations from Feldmann et al. 2016	0.0480517
Reptilia	Squamata	Squamata (Sauria)	Scincidae	Lipinia vassilievi	Lipinia vassilievi	1.1	0.03	1.06379	Maximum body mass calculated from length	Shai Meiri, unpublished (length), converted to mass using equations from Feldmann et al. 2016	0.0268573
Reptilia	Squamata	Squamata (Sauria)	Scincidae	Lygisaurus macfarlani	Lygisaurus macfarlani	1.1	0.03	1.08133	Maximum body mass calculated from length	Shai Meiri, unpublished (length), converted to mass using equations from Feldmann et al. 2016	0.0339578
Reptilia	Squamata	Squamata (Sauria)	Scincidae	Menetia greyii	Menetia greyii	1.1	0.05	1.117	Maximum body mass calculated from length	Shai Meiri, unpublished (length), converted to mass using equations from Feldmann et al. 2016	0.0480517
Reptilia	Squamata	Squamata (Sauria)	Scincidae	Ophioscincus cooloolensis	Ophioscincus cooloolensis	1.1	0.04	1.08824	Maximum body mass calculated from length	Shai Meiri, unpublished (length), converted to mass using equations from Feldmann et al. 2016	0.0367255
Reptilia	Squamata	Squamata (Sauria)	Scincidae	Paracontias hafa	Paracontias hafa	1.1	0.02	1.05282	Maximum body mass calculated from length	Shai Meiri, unpublished (length), converted to mass using equations from Feldmann et al. 2016	0.0223529
Reptilia	Squamata	Squamata (Sauria)	Scincidae	Parvoscincus palaliensis	Parvoscincus palaliensis	1.1	0.02	1.05337	Maximum body mass calculated from length	Shai Meiri, unpublished (length), converted to mass using equations from Feldmann et al. 2016	0.0225797
Reptilia	Squamata	Squamata (Sauria)	Scincidae	Phaeoscincus ouinensis	Phaeoscincus ouinensis	1.1	0.03	1.07254	Maximum body mass calculated from length	Shai Meiri, unpublished (length), converted to mass using equations from Feldmann et al. 2016	0.030412
Reptilia	Squamata	Squamata (Sauria)	Scincidae	Ristella beddomii	Ristella beddomii	1.1	0.05	1.117	Maximum body mass calculated from length	Shai Meiri, unpublished (length), converted to mass using equations from Feldmann et al. 2016	0.0480517
Reptilia	Squamata	Squamata (Sauria)	Scincidae	Ristella guentheri	Ristella guentheri	1.1	0.05	1.117	Maximum body mass calculated from length	Shai Meiri, unpublished (length), converted to mass using equations from Feldmann et al. 2016	0.0480517
Reptilia	Squamata	Squamata (Sauria)	Scincidae	Ristella travancorica	Ristella travancorica	1.1	0.05	1.117	Maximum body mass calculated from length	Shai Meiri, unpublished (length), converted to mass using equations from Feldmann et al. 2016	0.0480517
Reptilia	Squamata	Squamata (Sauria)	Scincidae	Saproscincus czechurai	Saproscincus czechurai	1.1	0.05	1.117	Maximum body mass calculated from length	Shai Meiri, unpublished (length), converted to mass using equations from Feldmann et al. 2016	0.0480517
Reptilia	Squamata	Squamata (Sauria)	Scincidae	Scincella punctatolineata	Scincella punctatolineata	1.1	0.06	1.13513	Maximum body mass calculated from length	Shai Meiri, unpublished (length), converted to mass using equations from Feldmann et al. 2016	0.0550459
Reptilia	Squamata	Squamata (Sauria)	Scincidae	Tribolonotus blanchardi	Tribolonotus blanchardi	1.1	0.05	1.117	Maximum body mass calculated from length	Shai Meiri, unpublished (length), converted to mass using equations from Feldmann et al. 2016	0.0480517
Reptilia	Squamata	Squamata (Sauria)	Scincidae	Tropidophorus micropus	Tropidophorus micropus	1.1	0.05	1.117	Maximum body mass calculated from length	Shai Meiri, unpublished (length), converted to mass using equations from Feldmann et al. 2016	0.0480517
Reptilia	Squamata	Squamata (Sauria)	Sphaerodactylidae	Gonatodes atricucullaris	Gonatodes atricucullaris	1.1	0.04	1.10291	Maximum body mass calculated from length	Shai Meiri, unpublished (length), converted to mass using equations from Feldmann et al. 2016	0.0425397
Reptilia	Squamata	Squamata (Sauria)	Sphaerodactylidae	Gonatodes vittatus	Gonatodes vittatus	1.1	0.03	1.06631	Maximum body mass calculated from length	Shai Meiri, unpublished (length), converted to mass using equations from Feldmann et al. 2016	0.0278821
Reptilia	Squamata	Squamata (Sauria)	Sphaerodactylidae	Lepidoblepharis heyerorum	Lepidoblepharis heyerorum	1.1	0.03	1.06631	Maximum body mass calculated from length	Shai Meiri, unpublished (length), converted to mass using equations from Feldmann et al. 2016	0.0278821
Reptilia	Squamata	Squamata (Sauria)	Sphaerodactylidae	Lepidoblepharis sanctaemartae	Lepidoblepharis sanctaemartae	1.1	0.03	1.06631	Maximum body mass calculated from length	Shai Meiri, unpublished (length), converted to mass using equations from Feldmann et al. 2016	0.0278821
Reptilia	Squamata	Squamata (Sauria)	Sphaerodactylidae	Sphaerodactylus grandisquamis	Sphaerodactylus grandisquamis	1.1	0.05	1.12902	Maximum body mass calculated from length	Shai Meiri, unpublished (length), converted to mass using equations from Feldmann et al. 2016	0.0527018
Reptilia	Squamata	Squamata (Sauria)	Sphaerodactylidae	Sphaerodactylus millepunctatus	Sphaerodactylus millepunctatus	1.1	0.04	1.10291	Maximum body mass calculated from length	Shai Meiri, unpublished (length), converted to mass using equations from Feldmann et al. 2016	0.0425397
Reptilia	Squamata	Squamata (Sauria)	Sphaerodactylidae	Sphaerodactylus parkeri	Sphaerodactylus parkeri	1.1	0.03	1.06631	Maximum body mass calculated from length	Shai Meiri, unpublished (length), converted to mass using equations from Feldmann et al. 2016	0.0278821
Reptilia	Squamata	Squamata (Sauria)	Sphaerodactylidae	Sphaerodactylus sommeri	Sphaerodactylus sommeri	1.1	0.03	1.06631	Maximum body mass calculated from length	Shai Meiri, unpublished (length), converted to mass using equations from Feldmann et al. 2016	0.0278821
Reptilia	Squamata	Squamata (Serpentes)	Anomalepididae	Anomalepis flavapices	Anomalepis flavapices	1.1	0.04	1.10722	Maximum body mass calculated from length	Feldman et al. 2016	0.0442346
Reptilia	Squamata	Squamata (Serpentes)	Colubridae	Tantilla cascadae	Tantilla cascadae	1.1	0.03	1.08241	Maximum body mass calculated from length	Feldman et al. 2016	0.0343903
Reptilia	Squamata	Squamata (Serpentes)	Colubridae	Tantilla vermiformis	Tantilla vermiformis	1.1	0.03	1.0651	Maximum body mass calculated from length	Feldman et al. 2016	0.0273892
Reptilia	Squamata	Squamata (Serpentes)	Colubridae (Dipsadinae)	Geophis laticollaris	Geophis laticollaris	1.1	0.05	1.13158	Maximum body mass calculated from length	Feldman et al. 2016	0.0536855
Reptilia	Squamata	Squamata (Serpentes)	Gerrhopilidae	Gerrhopilus oligolepis	Gerrhopilus oligolepis	1.1	0.04	1.08412	Maximum body mass calculated from length	Feldman et al. 2016	0.035077
Reptilia	Squamata	Squamata (Serpentes)	Leptotyphlopidae	Epacrophis drewesi	Epacrophis drewesi	1.1	0.04	1.10292	Maximum body mass calculated from length	Feldman et al. 2016	0.0425452
Reptilia	Squamata	Squamata (Serpentes)	Leptotyphlopidae	Epictia resetari	Epictia resetari	1.1	0.04	1.08623	Maximum body mass calculated from length	Wallach 2016 (length), converted to mass using equations from Feldmann et al. 2016	0.0359226
Reptilia	Squamata	Squamata (Serpentes)	Leptotyphlopidae	Myriopholis braccianii	Myriopholis braccianii	1.1	0.05	1.11975	Maximum body mass calculated from length	Feldman et al. 2016	0.0491217
Reptilia	Squamata	Squamata (Serpentes)	Leptotyphlopidae	Tricheilostoma greenwelli	Tricheilostoma greenwelli	1.1	0.03	1.06968	Maximum body mass calculated from length	Feldman et al. 2016	0.0292531
Reptilia	Squamata	Squamata (Serpentes)	Typhlopidae	Argyrophis klemmeri	Argyrophis klemmeri	1.1	0.03	1.08383	Maximum body mass calculated from length	Feldman et al. 2016	0.0349619
Reptilia	Squamata	Squamata (Serpentes)	Typhlopidae	Cyclotyphlops deharvengi	Cyclotyphlops deharvengi	1.1	0.02	1.05756	Maximum body mass calculated from length	Feldman et al. 2016	0.024305
Reptilia	Squamata	Squamata (Amphisbaenia)	Amphisbaenidae	Amphisbaena crisae	Amphisbaena crisae	1.2	0.06	1.15069	Maximum body mass calculated from length	Shai Meiri, unpublished (length), converted to mass using equations from Feldmann et al. 2016	0.0609574
Reptilia	Squamata	Squamata (Amphisbaenia)	Amphisbaenidae	Amphisbaena hastata	Amphisbaena hastata	1.2	0.1	1.24637	Maximum body mass calculated from length	Shai Meiri, unpublished (length), converted to mass using equations from Feldmann et al. 2016	0.0956473
Reptilia	Squamata	Squamata (Amphisbaenia)	Amphisbaenidae	Amphisbaena nana	Amphisbaena nana	1.2	0.1	1.24637	Maximum body mass calculated from length	Shai Meiri, unpublished (length), converted to mass using equations from Feldmann et al. 2016	0.0956473
Reptilia	Squamata	Squamata (Amphisbaenia)	Amphisbaenidae	Amphisbaena neglecta	Amphisbaena neglecta	1.2	0.07	1.18195	Maximum body mass calculated from length	Shai Meiri, unpublished (length), converted to mass using equations from Feldmann et al. 2016	0.0725977
Reptilia	Squamata	Squamata (Amphisbaenia)	Trogonophiidae	Agamodon compressus	Agamodon compressus	1.2	0.07	1.16354	Maximum body mass calculated from length	Shai Meiri, unpublished (length), converted to mass using equations from Feldmann et al. 2016	0.06578
Reptilia	Squamata	Squamata (Sauria)	Agamidae	Diporiphora convergens	Diporiphora convergens	1.2	0.07	1.17285	Maximum body mass calculated from length	Shai Meiri, unpublished (length), converted to mass using equations from Feldmann et al. 2016	0.069242
Reptilia	Squamata	Squamata (Sauria)	Diplodactylidae	Dierogekko inexpectatus	Dierogekko inexpectatus	1.2	0.08	1.19343	Maximum body mass calculated from length	Shai Meiri, unpublished (length), converted to mass using equations from Feldmann et al. 2016	0.0767973
Reptilia	Squamata	Squamata (Sauria)	Gekkonidae	Cnemaspis ajijae	Cnemaspis ajijae	1.2	0.06	1.15238	Maximum body mass calculated from length	Shai Meiri, unpublished (length), converted to mass using equations from Feldmann et al. 2016	0.0615944
Reptilia	Squamata	Squamata (Sauria)	Gekkonidae	Cnemaspis flaviventralis	Cnemaspis flaviventralis	1.2	0.07	1.17004	Maximum body mass calculated from length	Shai Meiri, unpublished (length), converted to mass using equations from Feldmann et al. 2016	0.0682009
Reptilia	Squamata	Squamata (Sauria)	Gekkonidae	Cnemaspis mahsuriae	Cnemaspis mahsuriae	1.2	0.07	1.18788	Maximum body mass calculated from length	Shai Meiri, unpublished (length), converted to mass using equations from Feldmann et al. 2016	0.0747713
Reptilia	Squamata	Squamata (Sauria)	Gekkonidae	Cnemaspis phillipsi	Cnemaspis phillipsi	1.2	0.07	1.18788	Maximum body mass calculated from length	Shai Meiri, unpublished (length), converted to mass using equations from Feldmann et al. 2016	0.0747713
Reptilia	Squamata	Squamata (Sauria)	Gekkonidae	Cnemaspis punctata	Cnemaspis punctata	1.2	0.09	1.23322	Maximum body mass calculated from length	Shai Meiri, unpublished (length), converted to mass using equations from Feldmann et al. 2016	0.0910414
Reptilia	Squamata	Squamata (Sauria)	Gekkonidae	Cnemaspis scalpensis	Cnemaspis scalpensis	1.2	0.09	1.23598	Maximum body mass calculated from length	Shai Meiri, unpublished (length), converted to mass using equations from Feldmann et al. 2016	0.0920106
Reptilia	Squamata	Squamata (Sauria)	Gekkonidae	Cnemaspis shahruli	Cnemaspis shahruli	1.2	0.07	1.17894	Maximum body mass calculated from length	Shai Meiri, unpublished (length), converted to mass using equations from Feldmann et al. 2016	0.0714906
Reptilia	Squamata	Squamata (Sauria)	Gekkonidae	Cnemaspis tarutaoensis	Cnemaspis tarutaoensis	1.2	0.07	1.17004	Maximum body mass calculated from length	Shai Meiri, unpublished (length), converted to mass using equations from Feldmann et al. 2016	0.0682009
Reptilia	Squamata	Squamata (Sauria)	Gekkonidae	Cnemaspis tubaensis	Cnemaspis tubaensis	1.2	0.09	1.22407	Maximum body mass calculated from length	Shai Meiri, unpublished (length), converted to mass using equations from Feldmann et al. 2016	0.087805
Reptilia	Squamata	Squamata (Sauria)	Gekkonidae	Ebenavia inunguis	Ebenavia inunguis	1.2	0.09	1.22407	Maximum body mass calculated from length	Shai Meiri, unpublished (length), converted to mass using equations from Feldmann et al. 2016	0.087805
Reptilia	Squamata	Squamata (Sauria)	Gekkonidae	Hemidactylus fragilis	Hemidactylus fragilis	1.2	0.09	1.24242	Maximum body mass calculated from length	Shai Meiri, unpublished (length), converted to mass using equations from Feldmann et al. 2016	0.0942691
Reptilia	Squamata	Squamata (Sauria)	Gekkonidae	Hemidactylus gracilis	Hemidactylus gracilis	1.2	0.09	1.22407	Maximum body mass calculated from length	Shai Meiri, unpublished (length), converted to mass using equations from Feldmann et al. 2016	0.087805
Reptilia	Squamata	Squamata (Sauria)	Gekkonidae	Hemiphyllodactylus bintik	Hemiphyllodactylus bintik	1.2	0.07	1.18788	Maximum body mass calculated from length	Shai Meiri, unpublished (length), converted to mass using equations from Feldmann et al. 2016	0.0747713
Reptilia	Squamata	Squamata (Sauria)	Gekkonidae	Hemiphyllodactylus zwegabinensis	Hemiphyllodactylus zwegabinensis	1.2	0.08	1.21495	Maximum body mass calculated from length	Shai Meiri, unpublished (length), converted to mass using equations from Feldmann et al. 2016	0.0845598
Reptilia	Squamata	Squamata (Sauria)	Gekkonidae	Lepidodactylus shebae	Lepidodactylus shebae	1.2	0.06	1.15238	Maximum body mass calculated from length	Shai Meiri, unpublished (length), converted to mass using equations from Feldmann et al. 2016	0.0615944
Reptilia	Squamata	Squamata (Sauria)	Gekkonidae	Lygodactylus arnoulti	Lygodactylus arnoulti	1.2	0.09	1.22407	Maximum body mass calculated from length	Shai Meiri, unpublished (length), converted to mass using equations from Feldmann et al. 2016	0.087805
Reptilia	Squamata	Squamata (Sauria)	Gekkonidae	Lygodactylus incognitus	Lygodactylus incognitus	1.2	0.09	1.22407	Maximum body mass calculated from length	Shai Meiri, unpublished (length), converted to mass using equations from Feldmann et al. 2016	0.087805
Reptilia	Squamata	Squamata (Sauria)	Gekkonidae	Lygodactylus madagascariensis	Lygodactylus madagascariensis	1.2	0.09	1.22407	Maximum body mass calculated from length	Shai Meiri, unpublished (length), converted to mass using equations from Feldmann et al. 2016	0.087805
Reptilia	Squamata	Squamata (Sauria)	Gekkonidae	Lygodactylus montiscaeruli	Lygodactylus montiscaeruli	1.2	0.09	1.22407	Maximum body mass calculated from length	Shai Meiri, unpublished (length), converted to mass using equations from Feldmann et al. 2016	0.087805
Reptilia	Squamata	Squamata (Sauria)	Gekkonidae	Lygodactylus rarus	Lygodactylus rarus	1.2	0.09	1.22407	Maximum body mass calculated from length	Shai Meiri, unpublished (length), converted to mass using equations from Feldmann et al. 2016	0.087805
Reptilia	Squamata	Squamata (Sauria)	Gekkonidae	Lygodactylus thomensis	Lygodactylus thomensis	1.2	0.08	1.19686	Maximum body mass calculated from length	Shai Meiri, unpublished (length), converted to mass using equations from Feldmann et al. 2016	0.078043
Reptilia	Squamata	Squamata (Sauria)	Gekkonidae	Mediodactylus ilamensis	Mediodactylus ilamensis	1.2	0.07	1.17894	Maximum body mass calculated from length	Shai Meiri, unpublished (length), converted to mass using equations from Feldmann et al. 2016	0.0714906
Reptilia	Squamata	Squamata (Sauria)	Gekkonidae	Mediodactylus stevenandersoni	Mediodactylus stevenandersoni	1.2	0.07	1.17805	Maximum body mass calculated from length	Shai Meiri, unpublished (length), converted to mass using equations from Feldmann et al. 2016	0.071162
Reptilia	Squamata	Squamata (Sauria)	Gekkonidae	Nactus acutus	Nactus acutus	1.2	0.07	1.18788	Maximum body mass calculated from length	Shai Meiri, unpublished (length), converted to mass using equations from Feldmann et al. 2016	0.0747713
Reptilia	Squamata	Squamata (Sauria)	Gekkonidae	Phelsuma hoeschi	Phelsuma hoeschi	1.2	0.07	1.18788	Maximum body mass calculated from length	Shai Meiri, unpublished (length), converted to mass using equations from Feldmann et al. 2016	0.0747713
Reptilia	Squamata	Squamata (Sauria)	Gekkonidae	Phelsuma pusilla	Phelsuma pusilla	1.2	0.09	1.22407	Maximum body mass calculated from length	Shai Meiri, unpublished (length), converted to mass using equations from Feldmann et al. 2016	0.087805
Reptilia	Squamata	Squamata (Sauria)	Gekkonidae	Tropiocolotes algericus	Tropiocolotes algericus	1.2	0.09	1.22407	Maximum body mass calculated from length	Shai Meiri, unpublished (length), converted to mass using equations from Feldmann et al. 2016	0.087805
Reptilia	Squamata	Squamata (Sauria)	Gekkonidae	Tropiocolotes tripolitanus	Tropiocolotes tripolitanus	1.2	0.09	1.22407	Maximum body mass calculated from length	Shai Meiri, unpublished (length), converted to mass using equations from Feldmann et al. 2016	0.087805
Reptilia	Squamata	Squamata (Sauria)	Gymnophthalmidae	Calyptommatus confusionibus	Calyptommatus confusionibus	1.2	0.06	1.16109	Maximum body mass calculated from length	Shai Meiri, unpublished (length), converted to mass using equations from Feldmann et al. 2016	0.0648647
Reptilia	Squamata	Squamata (Sauria)	Gymnophthalmidae	Gymnophthalmus marconaterai	Gymnophthalmus marconaterai	1.2	0.09	1.2312	Maximum body mass calculated from length	Shai Meiri, unpublished (length), converted to mass using equations from Feldmann et al. 2016	0.0903285
Reptilia	Squamata	Squamata (Sauria)	Gymnophthalmidae	Loxopholis guianense	Loxopholis guianense	1.2	0.08	1.19041	Maximum body mass calculated from length	Shai Meiri, unpublished (length), converted to mass using equations from Feldmann et al. 2016	0.0756953
Reptilia	Squamata	Squamata (Sauria)	Lacertidae	Ophisops beddomei	Ophisops beddomei	1.2	0.08	1.21552	Maximum body mass calculated from length	Shai Meiri, unpublished (length), converted to mass using equations from Feldmann et al. 2016	0.0847633
Reptilia	Squamata	Squamata (Sauria)	Scincidae	Asymblepharus nepalensis	Asymblepharus nepalensis	1.2	0.08	1.2097	Maximum body mass calculated from length	Shai Meiri, unpublished (length), converted to mass using equations from Feldmann et al. 2016	0.0826791
Reptilia	Squamata	Squamata (Sauria)	Scincidae	Carlia amax	Carlia amax	1.2	0.08	1.2097	Maximum body mass calculated from length	Shai Meiri, unpublished (length), converted to mass using equations from Feldmann et al. 2016	0.0826791
Reptilia	Squamata	Squamata (Sauria)	Scincidae	Carlia gracilis	Carlia gracilis	1.2	0.08	1.2097	Maximum body mass calculated from length	Shai Meiri, unpublished (length), converted to mass using equations from Feldmann et al. 2016	0.0826791
Reptilia	Squamata	Squamata (Sauria)	Scincidae	Carlia spinauris	Carlia spinauris	1.2	0.09	1.23852	Maximum body mass calculated from length	Shai Meiri, unpublished (length), converted to mass using equations from Feldmann et al. 2016	0.0929027
Reptilia	Squamata	Squamata (Sauria)	Scincidae	Carlia sukur	Carlia sukur	1.2	0.08	1.2097	Maximum body mass calculated from length	Shai Meiri, unpublished (length), converted to mass using equations from Feldmann et al. 2016	0.0826791
Reptilia	Squamata	Squamata (Sauria)	Scincidae	Cryptoblepharus daedalos	Cryptoblepharus daedalos	1.2	0.08	1.19075	Maximum body mass calculated from length	Shai Meiri, unpublished (length), converted to mass using equations from Feldmann et al. 2016	0.0758217
Reptilia	Squamata	Squamata (Sauria)	Scincidae	Cryptoblepharus exochus	Cryptoblepharus exochus	1.2	0.08	1.2002	Maximum body mass calculated from length	Shai Meiri, unpublished (length), converted to mass using equations from Feldmann et al. 2016	0.0792546
Reptilia	Squamata	Squamata (Sauria)	Scincidae	Cryptoblepharus megastictus	Cryptoblepharus megastictus	1.2	0.07	1.16271	Maximum body mass calculated from length	Shai Meiri, unpublished (length), converted to mass using equations from Feldmann et al. 2016	0.0654723
Reptilia	Squamata	Squamata (Sauria)	Scincidae	Cryptoblepharus virgatus	Cryptoblepharus virgatus	1.2	0.08	1.2097	Maximum body mass calculated from length	Shai Meiri, unpublished (length), converted to mass using equations from Feldmann et al. 2016	0.0826791
Reptilia	Squamata	Squamata (Sauria)	Scincidae	Ctenotus ehmanni	Ctenotus ehmanni	1.2	0.08	1.2097	Maximum body mass calculated from length	Shai Meiri, unpublished (length), converted to mass using equations from Feldmann et al. 2016	0.0826791
Reptilia	Squamata	Squamata (Sauria)	Scincidae	Lerista aericeps	Lerista aericeps	1.2	0.07	1.18507	Maximum body mass calculated from length	Shai Meiri, unpublished (length), converted to mass using equations from Feldmann et al. 2016	0.073745
Reptilia	Squamata	Squamata (Sauria)	Scincidae	Lerista chalybura	Lerista chalybura	1.2	0.07	1.18507	Maximum body mass calculated from length	Shai Meiri, unpublished (length), converted to mass using equations from Feldmann et al. 2016	0.073745
Reptilia	Squamata	Squamata (Sauria)	Scincidae	Lerista simillima	Lerista simillima	1.2	0.09	1.24004	Maximum body mass calculated from length	Shai Meiri, unpublished (length), converted to mass using equations from Feldmann et al. 2016	0.0934362
Reptilia	Squamata	Squamata (Sauria)	Scincidae	Lipinia inexpectata	Lipinia inexpectata	1.2	0.07	1.17201	Maximum body mass calculated from length	Shai Meiri, unpublished (length), converted to mass using equations from Feldmann et al. 2016	0.0689306
Reptilia	Squamata	Squamata (Sauria)	Scincidae	Lipinia pulchra	Lipinia pulchra	1.2	0.08	1.2097	Maximum body mass calculated from length	Shai Meiri, unpublished (length), converted to mass using equations from Feldmann et al. 2016	0.0826791
Reptilia	Squamata	Squamata (Sauria)	Scincidae	Lipinia rouxi	Lipinia rouxi	1.2	0.08	1.2097	Maximum body mass calculated from length	Shai Meiri, unpublished (length), converted to mass using equations from Feldmann et al. 2016	0.0826791
Reptilia	Squamata	Squamata (Sauria)	Scincidae	Nannoscincus rankini	Nannoscincus rankini	1.2	0.08	1.2097	Maximum body mass calculated from length	Shai Meiri, unpublished (length), converted to mass using equations from Feldmann et al. 2016	0.0826791
Reptilia	Squamata	Squamata (Sauria)	Scincidae	Notoscincus ornatus	Notoscincus ornatus	1.2	0.07	1.18135	Maximum body mass calculated from length	Shai Meiri, unpublished (length), converted to mass using equations from Feldmann et al. 2016	0.0723803
Reptilia	Squamata	Squamata (Sauria)	Scincidae	Proablepharus reginae	Proablepharus reginae	1.2	0.08	1.2097	Maximum body mass calculated from length	Shai Meiri, unpublished (length), converted to mass using equations from Feldmann et al. 2016	0.0826791
Reptilia	Squamata	Squamata (Sauria)	Scincidae	Scelotes caffer	Scelotes caffer	1.2	0.09	1.24004	Maximum body mass calculated from length	Shai Meiri, unpublished (length), converted to mass using equations from Feldmann et al. 2016	0.0934362
Reptilia	Squamata	Squamata (Sauria)	Scincidae	Sepsina alberti	Sepsina alberti	1.2	0.09	1.24004	Maximum body mass calculated from length	Shai Meiri, unpublished (length), converted to mass using equations from Feldmann et al. 2016	0.0934362
Reptilia	Squamata	Squamata (Sauria)	Scincidae	Sphenomorphus minutus	Sphenomorphus minutus	1.2	0.08	1.2097	Maximum body mass calculated from length	Shai Meiri, unpublished (length), converted to mass using equations from Feldmann et al. 2016	0.0826791
Reptilia	Squamata	Squamata (Sauria)	Scincidae	Sphenomorphus modiglianii	Sphenomorphus modiglianii	1.2	0.08	1.2097	Maximum body mass calculated from length	Shai Meiri, unpublished (length), converted to mass using equations from Feldmann et al. 2016	0.0826791
Reptilia	Squamata	Squamata (Sauria)	Scincidae	Tribolonotus schmidti	Tribolonotus schmidti	1.2	0.08	1.2097	Maximum body mass calculated from length	Shai Meiri, unpublished (length), converted to mass using equations from Feldmann et al. 2016	0.0826791
Reptilia	Squamata	Squamata (Sauria)	Sphaerodactylidae	Sphaerodactylus intermedius	Sphaerodactylus intermedius	1.2	0.06	1.15936	Maximum body mass calculated from length	Shai Meiri, unpublished (length), converted to mass using equations from Feldmann et al. 2016	0.0642184
Reptilia	Squamata	Squamata (Sauria)	Sphaerodactylidae	Sphaerodactylus micropithecus	Sphaerodactylus micropithecus	1.2	0.06	1.15936	Maximum body mass calculated from length	Shai Meiri, unpublished (length), converted to mass using equations from Feldmann et al. 2016	0.0642184
Reptilia	Squamata	Squamata (Sauria)	Xantusiidae	Cricosaura typica	Cricosaura typica	1.2	0.09	1.22202	Maximum body mass calculated from length	Shai Meiri, unpublished (length), converted to mass using equations from Feldmann et al. 2016	0.0870789
Reptilia	Squamata	Squamata (Serpentes)	Gerrhopilidae	Gerrhopilus fredparkeri	Gerrhopilus fredparkeri	1.2	0.08	1.20295	Maximum body mass calculated from length	Feldman et al. 2016	0.080248
Reptilia	Squamata	Squamata (Serpentes)	Homalopsidae	Enhydris innominata	Enhydris innominata	1.2	0.09	1.21918	Maximum body mass calculated from length	Feldman et al. 2016	0.0860686
Reptilia	Squamata	Squamata (Serpentes)	Leptotyphlopidae	Epictia collaris	Epictia collaris	1.2	0.09	1.22362	Maximum body mass calculated from length	Feldman et al. 2016	0.0876463
Reptilia	Squamata	Squamata (Serpentes)	Leptotyphlopidae	Epictia peruviana	Epictia peruviana	1.2	0.07	1.18844	Maximum body mass calculated from length	Feldman et al. 2016	0.0749787
Reptilia	Squamata	Squamata (Serpentes)	Leptotyphlopidae	Epictia signata	Epictia signata	1.2	0.09	1.22362	Maximum body mass calculated from length	Feldman et al. 2016	0.0876463
Reptilia	Squamata	Squamata (Serpentes)	Leptotyphlopidae	Epictia teaguei	Epictia teaguei	1.2	0.09	1.22362	Maximum body mass calculated from length	Feldman et al. 2016	0.0876463
Reptilia	Squamata	Squamata (Serpentes)	Leptotyphlopidae	Myriopholis ionidesi	Myriopholis ionidesi	1.2	0.08	1.21477	Maximum body mass calculated from length	Feldman et al. 2016	0.0844953
Reptilia	Squamata	Squamata (Serpentes)	Leptotyphlopidae	Trilepida nicefori	Trilepida nicefori	1.2	0.07	1.17106	Maximum body mass calculated from length	Feldman et al. 2016	0.0685806
Reptilia	Squamata	Squamata (Amphisbaenia)	Amphisbaenidae	Amphisbaena pericensis	Amphisbaena pericensis	1.3	0.11	1.27955	Maximum body mass calculated from length	Shai Meiri, unpublished (length), converted to mass using equations from Feldmann et al. 2016	0.107059
Reptilia	Squamata	Squamata (Amphisbaenia)	Amphisbaenidae	Amphisbaena vanzolinii	Amphisbaena vanzolinii	1.3	0.11	1.27955	Maximum body mass calculated from length	Shai Meiri, unpublished (length), converted to mass using equations from Feldmann et al. 2016	0.107059
Reptilia	Squamata	Squamata (Amphisbaenia)	Amphisbaenidae	Chirindia ewerbecki	Chirindia ewerbecki	1.3	0.11	1.27955	Maximum body mass calculated from length	Shai Meiri, unpublished (length), converted to mass using equations from Feldmann et al. 2016	0.107059
Reptilia	Squamata	Squamata (Amphisbaenia)	Amphisbaenidae	Cynisca leonina	Cynisca leonina	1.3	0.13	1.3479	Maximum body mass calculated from length	Shai Meiri, unpublished (length), converted to mass using equations from Feldmann et al. 2016	0.129659
Reptilia	Squamata	Squamata (Sauria)	Chamaeleonidae	Brookesia bekolosy	Brookesia bekolosy	1.3	0.11	1.28045	Maximum body mass calculated from length	Shai Meiri, unpublished (length), converted to mass using equations from Feldmann et al. 2016	0.107363
Reptilia	Squamata	Squamata (Sauria)	Dactyloidae	Anolis pumilus	Anolis pumilus	1.3	0.11	1.29852	Maximum body mass calculated from length	Shai Meiri, unpublished (length), converted to mass using equations from Feldmann et al. 2016	0.113448
Reptilia	Squamata	Squamata (Sauria)	Dactyloidae	Anolis vanidicus	Anolis vanidicus	1.3	0.11	1.27912	Maximum body mass calculated from length	Shai Meiri, unpublished (length), converted to mass using equations from Feldmann et al. 2016	0.106912
Reptilia	Squamata	Squamata (Sauria)	Diplodactylidae	Dierogekko nehoueensis	Dierogekko nehoueensis	1.3	0.1	1.26887	Maximum body mass calculated from length	Shai Meiri, unpublished (length), converted to mass using equations from Feldmann et al. 2016	0.103418
Reptilia	Squamata	Squamata (Sauria)	Diplodactylidae	Lucasium occultum	Lucasium occultum	1.3	0.13	1.33746	Maximum body mass calculated from length	Shai Meiri, unpublished (length), converted to mass using equations from Feldmann et al. 2016	0.12628
Reptilia	Squamata	Squamata (Sauria)	Gekkonidae	Alsophylax laevis	Alsophylax laevis	1.3	0.11	1.29854	Maximum body mass calculated from length	Shai Meiri, unpublished (length), converted to mass using equations from Feldmann et al. 2016	0.113455
Reptilia	Squamata	Squamata (Sauria)	Gekkonidae	Cnemaspis kamolnorranathi	Cnemaspis kamolnorranathi	1.3	0.11	1.29854	Maximum body mass calculated from length	Shai Meiri, unpublished (length), converted to mass using equations from Feldmann et al. 2016	0.113455
Reptilia	Squamata	Squamata (Sauria)	Gekkonidae	Cnemaspis lineogularis	Cnemaspis lineogularis	1.3	0.12	1.3176	Maximum body mass calculated from length	Shai Meiri, unpublished (length), converted to mass using equations from Feldmann et al. 2016	0.119783
Reptilia	Squamata	Squamata (Sauria)	Gekkonidae	Cnemaspis samanalensis	Cnemaspis samanalensis	1.3	0.1	1.27028	Maximum body mass calculated from length	Shai Meiri, unpublished (length), converted to mass using equations from Feldmann et al. 2016	0.1039
Reptilia	Squamata	Squamata (Sauria)	Gekkonidae	Cyrtopodion medogense	Cyrtopodion medogense	1.3	0.12	1.3176	Maximum body mass calculated from length	Shai Meiri, unpublished (length), converted to mass using equations from Feldmann et al. 2016	0.119783
Reptilia	Squamata	Squamata (Sauria)	Gekkonidae	Ebenavia boettgeri	Ebenavia boettgeri	1.3	0.11	1.29854	Maximum body mass calculated from length	Shai Meiri, unpublished (length), converted to mass using equations from Feldmann et al. 2016	0.113455
Reptilia	Squamata	Squamata (Sauria)	Gekkonidae	Goggia hewitti	Goggia hewitti	1.3	0.1	1.27028	Maximum body mass calculated from length	Shai Meiri, unpublished (length), converted to mass using equations from Feldmann et al. 2016	0.1039
Reptilia	Squamata	Squamata (Sauria)	Gekkonidae	Hemidactylus funaiolii	Hemidactylus funaiolii	1.3	0.12	1.3176	Maximum body mass calculated from length	Shai Meiri, unpublished (length), converted to mass using equations from Feldmann et al. 2016	0.119783
Reptilia	Squamata	Squamata (Sauria)	Gekkonidae	Hemiphyllodactylus engganoensis	Hemiphyllodactylus engganoensis	1.3	0.1	1.25166	Maximum body mass calculated from length	Shai Meiri, unpublished (length), converted to mass using equations from Feldmann et al. 2016	0.0974881
Reptilia	Squamata	Squamata (Sauria)	Gekkonidae	Hemiphyllodactylus insularis	Hemiphyllodactylus insularis	1.3	0.1	1.25166	Maximum body mass calculated from length	Shai Meiri, unpublished (length), converted to mass using equations from Feldmann et al. 2016	0.0974881
Reptilia	Squamata	Squamata (Sauria)	Gekkonidae	Hemiphyllodactylus ywanganensis	Hemiphyllodactylus ywanganensis	1.3	0.12	1.3176	Maximum body mass calculated from length	Shai Meiri, unpublished (length), converted to mass using equations from Feldmann et al. 2016	0.119783
Reptilia	Squamata	Squamata (Sauria)	Gekkonidae	Lepidodactylus aignanus	Lepidodactylus aignanus	1.3	0.1	1.27028	Maximum body mass calculated from length	Shai Meiri, unpublished (length), converted to mass using equations from Feldmann et al. 2016	0.1039
Reptilia	Squamata	Squamata (Sauria)	Gekkonidae	Lepidodactylus buleli	Lepidodactylus buleli	1.3	0.1	1.27028	Maximum body mass calculated from length	Shai Meiri, unpublished (length), converted to mass using equations from Feldmann et al. 2016	0.1039
Reptilia	Squamata	Squamata (Sauria)	Gekkonidae	Lygodactylus depressus	Lygodactylus depressus	1.3	0.12	1.3176	Maximum body mass calculated from length	Shai Meiri, unpublished (length), converted to mass using equations from Feldmann et al. 2016	0.119783
Reptilia	Squamata	Squamata (Sauria)	Gekkonidae	Lygodactylus montanus	Lygodactylus montanus	1.3	0.12	1.3176	Maximum body mass calculated from length	Shai Meiri, unpublished (length), converted to mass using equations from Feldmann et al. 2016	0.119783
Reptilia	Squamata	Squamata (Sauria)	Gekkonidae	Lygodactylus nigropunctatus	Lygodactylus nigropunctatus	1.3	0.12	1.3176	Maximum body mass calculated from length	Shai Meiri, unpublished (length), converted to mass using equations from Feldmann et al. 2016	0.119783
Reptilia	Squamata	Squamata (Sauria)	Gekkonidae	Lygodactylus ocellatus	Lygodactylus ocellatus	1.3	0.12	1.3176	Maximum body mass calculated from length	Shai Meiri, unpublished (length), converted to mass using equations from Feldmann et al. 2016	0.119783
Reptilia	Squamata	Squamata (Sauria)	Gekkonidae	Lygodactylus tuberosus	Lygodactylus tuberosus	1.3	0.13	1.33683	Maximum body mass calculated from length	Shai Meiri, unpublished (length), converted to mass using equations from Feldmann et al. 2016	0.126077
Reptilia	Squamata	Squamata (Sauria)	Gekkonidae	Lygodactylus wojnowskii	Lygodactylus wojnowskii	1.3	0.12	1.3176	Maximum body mass calculated from length	Shai Meiri, unpublished (length), converted to mass using equations from Feldmann et al. 2016	0.119783
Reptilia	Squamata	Squamata (Sauria)	Gekkonidae	Microgecko helenae	Microgecko helenae	1.3	0.1	1.26095	Maximum body mass calculated from length	Shai Meiri, unpublished (length), converted to mass using equations from Feldmann et al. 2016	0.100698
Reptilia	Squamata	Squamata (Sauria)	Gekkonidae	Phelsuma roesleri	Phelsuma roesleri	1.3	0.12	1.3176	Maximum body mass calculated from length	Shai Meiri, unpublished (length), converted to mass using equations from Feldmann et al. 2016	0.119783
Reptilia	Squamata	Squamata (Sauria)	Gymnophthalmidae	Cercosaura quadrilineata	Cercosaura quadrilineata	1.3	0.13	1.34839	Maximum body mass calculated from length	Shai Meiri, unpublished (length), converted to mass using equations from Feldmann et al. 2016	0.129816
Reptilia	Squamata	Squamata (Sauria)	Gymnophthalmidae	Colobosaura kraepelini	Colobosaura kraepelini	1.3	0.11	1.2942	Maximum body mass calculated from length	Shai Meiri, unpublished (length), converted to mass using equations from Feldmann et al. 2016	0.112002
Reptilia	Squamata	Squamata (Sauria)	Gymnophthalmidae	Psilops paeminosus	Psilops paeminosus	1.3	0.11	1.2942	Maximum body mass calculated from length	Shai Meiri, unpublished (length), converted to mass using equations from Feldmann et al. 2016	0.112002
Reptilia	Squamata	Squamata (Sauria)	Phyllodactylidae	Homonota rupicola	Homonota rupicola	1.3	0.1	1.26273	Maximum body mass calculated from length	Shai Meiri, unpublished (length), converted to mass using equations from Feldmann et al. 2016	0.101311
Reptilia	Squamata	Squamata (Sauria)	Phyllodactylidae	Phyllodactylus papenfussi	Phyllodactylus papenfussi	1.3	0.12	1.32572	Maximum body mass calculated from length	Shai Meiri, unpublished (length), converted to mass using equations from Feldmann et al. 2016	0.122452
Reptilia	Squamata	Squamata (Sauria)	Scincidae	Anomalopus pluto	Anomalopus pluto	1.3	0.12	1.31484	Maximum body mass calculated from length	Shai Meiri, unpublished (length), converted to mass using equations from Feldmann et al. 2016	0.118871
Reptilia	Squamata	Squamata (Sauria)	Scincidae	Carlia rufilatus	Carlia rufilatus	1.3	0.12	1.30759	Maximum body mass calculated from length	Shai Meiri, unpublished (length), converted to mass using equations from Feldmann et al. 2016	0.116472
Reptilia	Squamata	Squamata (Sauria)	Scincidae	Celatiscincus euryotis	Celatiscincus euryotis	1.3	0.12	1.30759	Maximum body mass calculated from length	Shai Meiri, unpublished (length), converted to mass using equations from Feldmann et al. 2016	0.116472
Reptilia	Squamata	Squamata (Sauria)	Scincidae	Cryptoblepharus boutonii	Cryptoblepharus boutonii	1.3	0.12	1.30759	Maximum body mass calculated from length	Shai Meiri, unpublished (length), converted to mass using equations from Feldmann et al. 2016	0.116472
Reptilia	Squamata	Squamata (Sauria)	Scincidae	Cryptoblepharus novaeguineae	Cryptoblepharus novaeguineae	1.3	0.12	1.30759	Maximum body mass calculated from length	Shai Meiri, unpublished (length), converted to mass using equations from Feldmann et al. 2016	0.116472
Reptilia	Squamata	Squamata (Sauria)	Scincidae	Cryptoblepharus ustulatus	Cryptoblepharus ustulatus	1.3	0.1	1.2678	Maximum body mass calculated from length	Shai Meiri, unpublished (length), converted to mass using equations from Feldmann et al. 2016	0.103052
Reptilia	Squamata	Squamata (Sauria)	Scincidae	Cryptoblepharus yulensis	Cryptoblepharus yulensis	1.3	0.11	1.29756	Maximum body mass calculated from length	Shai Meiri, unpublished (length), converted to mass using equations from Feldmann et al. 2016	0.113129
Reptilia	Squamata	Squamata (Sauria)	Scincidae	Ctenotus mesotes	Ctenotus mesotes	1.3	0.1	1.25799	Maximum body mass calculated from length	Shai Meiri, unpublished (length), converted to mass using equations from Feldmann et al. 2016	0.0996773
Reptilia	Squamata	Squamata (Sauria)	Scincidae	Graciliscincus shonae	Graciliscincus shonae	1.3	0.12	1.30759	Maximum body mass calculated from length	Shai Meiri, unpublished (length), converted to mass using equations from Feldmann et al. 2016	0.116472
Reptilia	Squamata	Squamata (Sauria)	Scincidae	Grandidierina petiti	Grandidierina petiti	1.3	0.11	1.2965	Maximum body mass calculated from length	Shai Meiri, unpublished (length), converted to mass using equations from Feldmann et al. 2016	0.112773
Reptilia	Squamata	Squamata (Sauria)	Scincidae	Lampropholis similis	Lampropholis similis	1.3	0.12	1.3278	Maximum body mass calculated from length	Shai Meiri, unpublished (length), converted to mass using equations from Feldmann et al. 2016	0.123134
Reptilia	Squamata	Squamata (Sauria)	Scincidae	Lerista flammicauda	Lerista flammicauda	1.3	0.12	1.31777	Maximum body mass calculated from length	Shai Meiri, unpublished (length), converted to mass using equations from Feldmann et al. 2016	0.11984
Reptilia	Squamata	Squamata (Sauria)	Scincidae	Lerista stylis	Lerista stylis	1.3	0.12	1.30887	Maximum body mass calculated from length	Shai Meiri, unpublished (length), converted to mass using equations from Feldmann et al. 2016	0.116898
Reptilia	Squamata	Squamata (Sauria)	Scincidae	Lipinia microcercus	Lipinia microcercus	1.3	0.11	1.29756	Maximum body mass calculated from length	Shai Meiri, unpublished (length), converted to mass using equations from Feldmann et al. 2016	0.113129
Reptilia	Squamata	Squamata (Sauria)	Scincidae	Lipinia sekayuensis	Lipinia sekayuensis	1.3	0.13	1.33799	Maximum body mass calculated from length	Shai Meiri, unpublished (length), converted to mass using equations from Feldmann et al. 2016	0.126453
Reptilia	Squamata	Squamata (Sauria)	Scincidae	Notoscincus butleri	Notoscincus butleri	1.3	0.12	1.30759	Maximum body mass calculated from length	Shai Meiri, unpublished (length), converted to mass using equations from Feldmann et al. 2016	0.116472
Reptilia	Squamata	Squamata (Sauria)	Scincidae	Panaspis annettesabinae	Panaspis annettesabinae	1.3	0.12	1.31767	Maximum body mass calculated from length	Shai Meiri, unpublished (length), converted to mass using equations from Feldmann et al. 2016	0.119807
Reptilia	Squamata	Squamata (Sauria)	Scincidae	Panaspis cabindae	Panaspis cabindae	1.3	0.12	1.30759	Maximum body mass calculated from length	Shai Meiri, unpublished (length), converted to mass using equations from Feldmann et al. 2016	0.116472
Reptilia	Squamata	Squamata (Sauria)	Scincidae	Panaspis massaiensis	Panaspis massaiensis	1.3	0.12	1.30759	Maximum body mass calculated from length	Shai Meiri, unpublished (length), converted to mass using equations from Feldmann et al. 2016	0.116472
Reptilia	Squamata	Squamata (Sauria)	Scincidae	Panaspis megalurus	Panaspis megalurus	1.3	0.12	1.30759	Maximum body mass calculated from length	Shai Meiri, unpublished (length), converted to mass using equations from Feldmann et al. 2016	0.116472
Reptilia	Squamata	Squamata (Sauria)	Scincidae	Paracontias minimus	Paracontias minimus	1.3	0.1	1.27148	Maximum body mass calculated from length	Shai Meiri, unpublished (length), converted to mass using equations from Feldmann et al. 2016	0.104308
Reptilia	Squamata	Squamata (Sauria)	Scincidae	Parvoscincus steerei	Parvoscincus steerei	1.3	0.12	1.30759	Maximum body mass calculated from length	Shai Meiri, unpublished (length), converted to mass using equations from Feldmann et al. 2016	0.116472
Reptilia	Squamata	Squamata (Sauria)	Scincidae	Saproscincus hannahae	Saproscincus hannahae	1.3	0.13	1.33799	Maximum body mass calculated from length	Shai Meiri, unpublished (length), converted to mass using equations from Feldmann et al. 2016	0.126453
Reptilia	Squamata	Squamata (Sauria)	Scincidae	Sphenomorphus apalpebratus	Sphenomorphus apalpebratus	1.3	0.12	1.30759	Maximum body mass calculated from length	Shai Meiri, unpublished (length), converted to mass using equations from Feldmann et al. 2016	0.116472
Reptilia	Squamata	Squamata (Sauria)	Scincidae	Sphenomorphus bacboensis	Sphenomorphus bacboensis	1.3	0.12	1.30759	Maximum body mass calculated from length	Shai Meiri, unpublished (length), converted to mass using equations from Feldmann et al. 2016	0.116472
Reptilia	Squamata	Squamata (Sauria)	Scincidae	Sphenomorphus mimicus	Sphenomorphus mimicus	1.3	0.12	1.30759	Maximum body mass calculated from length	Shai Meiri, unpublished (length), converted to mass using equations from Feldmann et al. 2016	0.116472
Reptilia	Squamata	Squamata (Sauria)	Scincidae	Typhlacontias kataviensis	Typhlacontias kataviensis	1.3	0.12	1.31484	Maximum body mass calculated from length	Shai Meiri, unpublished (length), converted to mass using equations from Feldmann et al. 2016	0.118871
Reptilia	Squamata	Squamata (Sauria)	Scincidae	Tytthoscincus textus	Tytthoscincus textus	1.3	0.12	1.30759	Maximum body mass calculated from length	Shai Meiri, unpublished (length), converted to mass using equations from Feldmann et al. 2016	0.116472
Reptilia	Squamata	Squamata (Sauria)	Sphaerodactylidae	Pristurus abdelkuri	Pristurus abdelkuri	1.3	0.1	1.25765	Maximum body mass calculated from length	Shai Meiri, unpublished (length), converted to mass using equations from Feldmann et al. 2016	0.0995591
Reptilia	Squamata	Squamata (Sauria)	Sphaerodactylidae	Pristurus guichardi	Pristurus guichardi	1.3	0.11	1.27795	Maximum body mass calculated from length	Shai Meiri, unpublished (length), converted to mass using equations from Feldmann et al. 2016	0.106513
Reptilia	Squamata	Squamata (Sauria)	Sphaerodactylidae	Pristurus obsti	Pristurus obsti	1.3	0.12	1.3088	Maximum body mass calculated from length	Shai Meiri, unpublished (length), converted to mass using equations from Feldmann et al. 2016	0.116873
Reptilia	Squamata	Squamata (Sauria)	Sphaerodactylidae	Pristurus popovi	Pristurus popovi	1.3	0.12	1.3088	Maximum body mass calculated from length	Shai Meiri, unpublished (length), converted to mass using equations from Feldmann et al. 2016	0.116873
Reptilia	Squamata	Squamata (Sauria)	Sphaerodactylidae	Sphaerodactylus cinereus	Sphaerodactylus cinereus	1.3	0.1	1.25765	Maximum body mass calculated from length	Shai Meiri, unpublished (length), converted to mass using equations from Feldmann et al. 2016	0.0995591
Reptilia	Squamata	Squamata (Sauria)	Sphaerodactylidae	Sphaerodactylus klauberi	Sphaerodactylus klauberi	1.3	0.1	1.25765	Maximum body mass calculated from length	Shai Meiri, unpublished (length), converted to mass using equations from Feldmann et al. 2016	0.0995591
Reptilia	Squamata	Squamata (Sauria)	Sphaerodactylidae	Sphaerodactylus ocoae	Sphaerodactylus ocoae	1.3	0.1	1.25765	Maximum body mass calculated from length	Shai Meiri, unpublished (length), converted to mass using equations from Feldmann et al. 2016	0.0995591
Reptilia	Squamata	Squamata (Serpentes)	Colubridae	Tantilla brevicauda	Tantilla brevicauda	1.3	0.12	1.32305	Maximum body mass calculated from length	Feldman et al. 2016	0.121577
Reptilia	Squamata	Squamata (Serpentes)	Leptotyphlopidae	Leptotyphlops latirostris	Leptotyphlops latirostris	1.3	0.12	1.31399	Maximum body mass calculated from length	Feldman et al. 2016	0.118591
Reptilia	Squamata	Squamata (Serpentes)	Leptotyphlopidae	Myriopholis filiformis	Myriopholis filiformis	1.3	0.12	1.31399	Maximum body mass calculated from length	Feldman et al. 2016	0.118591
Reptilia	Squamata	Squamata (Serpentes)	Typhlopidae	Afrotyphlops cuneirostris	Afrotyphlops cuneirostris	1.3	0.11	1.28127	Maximum body mass calculated from length	Feldman et al. 2016	0.107641
Reptilia	Squamata	Squamata (Serpentes)	Typhlopidae	Amerotyphlops paucisquamus	Amerotyphlops paucisquamus	1.3	0.11	1.28127	Maximum body mass calculated from length	Feldman et al. 2016	0.107641
Reptilia	Squamata	Squamata (Serpentes)	Typhlopidae	Indotyphlops lazelli	Indotyphlops lazelli	1.3	0.11	1.28127	Maximum body mass calculated from length	Feldman et al. 2016	0.107641
Reptilia	Squamata	Squamata (Serpentes)	Typhlopidae	Letheobia pembana	Letheobia pembana	1.3	0.11	1.28127	Maximum body mass calculated from length	Feldman et al. 2016	0.107641
Reptilia	Squamata	Squamata (Serpentes)	Typhlopidae	Ramphotyphlops mansuetus	Ramphotyphlops mansuetus	1.3	0.12	1.31147	Maximum body mass calculated from length	Feldman et al. 2016	0.11776
Reptilia	Squamata	Squamata (Amphisbaenia)	Amphisbaenidae	Amphisbaena caiari	Amphisbaena caiari	1.4	0.15	1.41896	Maximum body mass calculated from length	Shai Meiri, unpublished (length), converted to mass using equations from Feldmann et al. 2016	0.15197
Reptilia	Squamata	Squamata (Amphisbaenia)	Amphisbaenidae	Amphisbaena leeseri	Amphisbaena leeseri	1.4	0.14	1.38309	Maximum body mass calculated from length	Shai Meiri, unpublished (length), converted to mass using equations from Feldmann et al. 2016	0.14085
Reptilia	Squamata	Squamata (Sauria)	Alopoglossidae	Alopoglossus eurylepis	Alopoglossus eurylepis	1.4	0.15	1.40415	Maximum body mass calculated from length	Shai Meiri, unpublished (length), converted to mass using equations from Feldmann et al. 2016	0.147412
Reptilia	Squamata	Squamata (Sauria)	Chamaeleonidae	Brookesia vadoni	Brookesia vadoni	1.4	0.14	1.38389	Maximum body mass calculated from length	Shai Meiri, unpublished (length), converted to mass using equations from Feldmann et al. 2016	0.141102
Reptilia	Squamata	Squamata (Sauria)	Dactyloidae	Anolis alumina	Anolis alumina	1.4	0.14	1.37804	Maximum body mass calculated from length	Shai Meiri, unpublished (length), converted to mass using equations from Feldmann et al. 2016	0.13926
Reptilia	Squamata	Squamata (Sauria)	Dactyloidae	Anolis duellmani	Anolis duellmani	1.4	0.16	1.4387	Maximum body mass calculated from length	Shai Meiri, unpublished (length), converted to mass using equations from Feldmann et al. 2016	0.157969
Reptilia	Squamata	Squamata (Sauria)	Dactyloidae	Anolis microlepis	Anolis microlepis	1.4	0.14	1.37804	Maximum body mass calculated from length	Shai Meiri, unpublished (length), converted to mass using equations from Feldmann et al. 2016	0.13926
Reptilia	Squamata	Squamata (Sauria)	Dactyloidae	Anolis ophiolepis	Anolis ophiolepis	1.4	0.13	1.35786	Maximum body mass calculated from length	Shai Meiri, unpublished (length), converted to mass using equations from Feldmann et al. 2016	0.132856
Reptilia	Squamata	Squamata (Sauria)	Dactyloidae	Anolis terueli	Anolis terueli	1.4	0.14	1.37804	Maximum body mass calculated from length	Shai Meiri, unpublished (length), converted to mass using equations from Feldmann et al. 2016	0.13926
Reptilia	Squamata	Squamata (Sauria)	Diplodactylidae	Dierogekko insularis	Dierogekko insularis	1.4	0.14	1.37775	Maximum body mass calculated from length	Shai Meiri, unpublished (length), converted to mass using equations from Feldmann et al. 2016	0.13917
Reptilia	Squamata	Squamata (Sauria)	Gekkonidae	Cnemaspis andersonii	Cnemaspis andersonii	1.4	0.14	1.37584	Maximum body mass calculated from length	Shai Meiri, unpublished (length), converted to mass using equations from Feldmann et al. 2016	0.138568
Reptilia	Squamata	Squamata (Sauria)	Gekkonidae	Cnemaspis boiei	Cnemaspis boiei	1.4	0.14	1.39561	Maximum body mass calculated from length	Shai Meiri, unpublished (length), converted to mass using equations from Feldmann et al. 2016	0.144764
Reptilia	Squamata	Squamata (Sauria)	Gekkonidae	Cnemaspis temiah	Cnemaspis temiah	1.4	0.14	1.37584	Maximum body mass calculated from length	Shai Meiri, unpublished (length), converted to mass using equations from Feldmann et al. 2016	0.138568
Reptilia	Squamata	Squamata (Sauria)	Gekkonidae	Cnemaspis thachanaensis	Cnemaspis thachanaensis	1.4	0.15	1.41556	Maximum body mass calculated from length	Shai Meiri, unpublished (length), converted to mass using equations from Feldmann et al. 2016	0.150929
Reptilia	Squamata	Squamata (Sauria)	Gekkonidae	Dixonius aaronbaueri	Dixonius aaronbaueri	1.4	0.14	1.37584	Maximum body mass calculated from length	Shai Meiri, unpublished (length), converted to mass using equations from Feldmann et al. 2016	0.138568
Reptilia	Squamata	Squamata (Sauria)	Gekkonidae	Gehyra variegata	Gehyra unguiculata	1.4	0.15	1.41556	Maximum body mass calculated from length	Shai Meiri, unpublished (length), converted to mass using equations from Feldmann et al. 2016	0.150929
Reptilia	Squamata	Squamata (Sauria)	Gekkonidae	Hemidactylus klauberi	Hemidactylus klauberi	1.4	0.15	1.41556	Maximum body mass calculated from length	Shai Meiri, unpublished (length), converted to mass using equations from Feldmann et al. 2016	0.150929
Reptilia	Squamata	Squamata (Sauria)	Gekkonidae	Hemidactylus paucituberculatus	Hemidactylus paucituberculatus	1.4	0.13	1.35625	Maximum body mass calculated from length	Shai Meiri, unpublished (length), converted to mass using equations from Feldmann et al. 2016	0.132339
Reptilia	Squamata	Squamata (Sauria)	Gekkonidae	Hemidactylus vijayraghavani	Hemidactylus vijayraghavani	1.4	0.14	1.36602	Maximum body mass calculated from length	Shai Meiri, unpublished (length), converted to mass using equations from Feldmann et al. 2016	0.135457
Reptilia	Squamata	Squamata (Sauria)	Gekkonidae	Hemiphyllodactylus arakuensis	Hemiphyllodactylus arakuensis	1.4	0.15	1.41556	Maximum body mass calculated from length	Shai Meiri, unpublished (length), converted to mass using equations from Feldmann et al. 2016	0.150929
Reptilia	Squamata	Squamata (Sauria)	Gekkonidae	Hemiphyllodactylus flaviventris	Hemiphyllodactylus flaviventris	1.4	0.16	1.43975	Maximum body mass calculated from length	Shai Meiri, unpublished (length), converted to mass using equations from Feldmann et al. 2016	0.158286
Reptilia	Squamata	Squamata (Sauria)	Gekkonidae	Hemiphyllodactylus kolliensis	Hemiphyllodactylus kolliensis	1.4	0.16	1.44583	Maximum body mass calculated from length	Shai Meiri, unpublished (length), converted to mass using equations from Feldmann et al. 2016	0.160118
Reptilia	Squamata	Squamata (Sauria)	Gekkonidae	Hemiphyllodactylus tonywhitteni	Hemiphyllodactylus tonywhitteni	1.4	0.14	1.39561	Maximum body mass calculated from length	Shai Meiri, unpublished (length), converted to mass using equations from Feldmann et al. 2016	0.144764
Reptilia	Squamata	Squamata (Sauria)	Gekkonidae	Hemiphyllodactylus uga	Hemiphyllodactylus uga	1.4	0.15	1.41556	Maximum body mass calculated from length	Shai Meiri, unpublished (length), converted to mass using equations from Feldmann et al. 2016	0.150929
Reptilia	Squamata	Squamata (Sauria)	Gekkonidae	Lepidodactylus balioburius	Lepidodactylus balioburius	1.4	0.14	1.3857	Maximum body mass calculated from length	Shai Meiri, unpublished (length), converted to mass using equations from Feldmann et al. 2016	0.14167
Reptilia	Squamata	Squamata (Sauria)	Gekkonidae	Luperosaurus yasumai	Luperosaurus yasumai	1.4	0.15	1.40556	Maximum body mass calculated from length	Shai Meiri, unpublished (length), converted to mass using equations from Feldmann et al. 2016	0.147851
Reptilia	Squamata	Squamata (Sauria)	Gekkonidae	Lygodactylus blanci	Lygodactylus blanci	1.4	0.16	1.4357	Maximum body mass calculated from length	Shai Meiri, unpublished (length), converted to mass using equations from Feldmann et al. 2016	0.157063
Reptilia	Squamata	Squamata (Sauria)	Gekkonidae	Lygodactylus conradti	Lygodactylus conradti	1.4	0.15	1.41556	Maximum body mass calculated from length	Shai Meiri, unpublished (length), converted to mass using equations from Feldmann et al. 2016	0.150929
Reptilia	Squamata	Squamata (Sauria)	Gekkonidae	Lygodactylus mombasicus	Lygodactylus mombasicus	1.4	0.15	1.41556	Maximum body mass calculated from length	Shai Meiri, unpublished (length), converted to mass using equations from Feldmann et al. 2016	0.150929
Reptilia	Squamata	Squamata (Sauria)	Gekkonidae	Mediodactylus bartoni	Mediodactylus bartoni	1.4	0.13	1.36308	Maximum body mass calculated from length	Shai Meiri, unpublished (length), converted to mass using equations from Feldmann et al. 2016	0.134522
Reptilia	Squamata	Squamata (Sauria)	Gekkonidae	Pachydactylus parascutatus	Pachydactylus parascutatus	1.4	0.13	1.35625	Maximum body mass calculated from length	Shai Meiri, unpublished (length), converted to mass using equations from Feldmann et al. 2016	0.132339
Reptilia	Squamata	Squamata (Sauria)	Gekkonidae	Parsigecko ziaiei	Parsigecko ziaiei	1.4	0.15	1.41958	Maximum body mass calculated from length	Shai Meiri, unpublished (length), converted to mass using equations from Feldmann et al. 2016	0.152159
Reptilia	Squamata	Squamata (Sauria)	Gymnophthalmidae	Bachia trisanale	Bachia trisanale	1.4	0.16	1.43728	Maximum body mass calculated from length	Shai Meiri, unpublished (length), converted to mass using equations from Feldmann et al. 2016	0.157542
Reptilia	Squamata	Squamata (Sauria)	Gymnophthalmidae	Gymnophthalmus lineatus	Gymnophthalmus lineatus	1.4	0.15	1.40415	Maximum body mass calculated from length	Shai Meiri, unpublished (length), converted to mass using equations from Feldmann et al. 2016	0.147412
Reptilia	Squamata	Squamata (Sauria)	Gymnophthalmidae	Loxopholis hexalepis	Loxopholis hexalepis	1.4	0.15	1.41662	Maximum body mass calculated from length	Shai Meiri, unpublished (length), converted to mass using equations from Feldmann et al. 2016	0.151255
Reptilia	Squamata	Squamata (Sauria)	Gymnophthalmidae	Loxopholis ioanna	Loxopholis ioanna	1.4	0.15	1.40415	Maximum body mass calculated from length	Shai Meiri, unpublished (length), converted to mass using equations from Feldmann et al. 2016	0.147412
Reptilia	Squamata	Squamata (Sauria)	Gymnophthalmidae	Riolama uzzelli	Riolama uzzelli	1.4	0.14	1.38997	Maximum body mass calculated from length	Shai Meiri, unpublished (length), converted to mass using equations from Feldmann et al. 2016	0.143004
Reptilia	Squamata	Squamata (Sauria)	Phyllodactylidae	Phyllodactylus duncanensis	Phyllodactylus duncanensis	1.4	0.14	1.36884	Maximum body mass calculated from length	Shai Meiri, unpublished (length), converted to mass using equations from Feldmann et al. 2016	0.136354
Reptilia	Squamata	Squamata (Sauria)	Scincidae	Caledoniscincus chazeaui	Caledoniscincus chazeaui	1.4	0.15	1.41081	Maximum body mass calculated from length	Shai Meiri, unpublished (length), converted to mass using equations from Feldmann et al. 2016	0.14947
Reptilia	Squamata	Squamata (Sauria)	Scincidae	Carlia peronii	Carlia peronii	1.4	0.15	1.41081	Maximum body mass calculated from length	Shai Meiri, unpublished (length), converted to mass using equations from Feldmann et al. 2016	0.14947
Reptilia	Squamata	Squamata (Sauria)	Scincidae	Cryptoblepharus cursor	Cryptoblepharus cursor	1.4	0.15	1.41081	Maximum body mass calculated from length	Shai Meiri, unpublished (length), converted to mass using equations from Feldmann et al. 2016	0.14947
Reptilia	Squamata	Squamata (Sauria)	Scincidae	Cryptoblepharus juno	Cryptoblepharus juno	1.4	0.15	1.42144	Maximum body mass calculated from length	Shai Meiri, unpublished (length), converted to mass using equations from Feldmann et al. 2016	0.152727
Reptilia	Squamata	Squamata (Sauria)	Scincidae	Cryptoblepharus keiensis	Cryptoblepharus keiensis	1.4	0.14	1.37928	Maximum body mass calculated from length	Shai Meiri, unpublished (length), converted to mass using equations from Feldmann et al. 2016	0.139652
Reptilia	Squamata	Squamata (Sauria)	Scincidae	Cryptoblepharus novocaledonicus	Cryptoblepharus novocaledonicus	1.4	0.15	1.41081	Maximum body mass calculated from length	Shai Meiri, unpublished (length), converted to mass using equations from Feldmann et al. 2016	0.14947
Reptilia	Squamata	Squamata (Sauria)	Scincidae	Cryptoblepharus richardsi	Cryptoblepharus richardsi	1.4	0.15	1.42144	Maximum body mass calculated from length	Shai Meiri, unpublished (length), converted to mass using equations from Feldmann et al. 2016	0.152727
Reptilia	Squamata	Squamata (Sauria)	Scincidae	Flexiseps decaryi	Flexiseps decaryi	1.4	0.15	1.41081	Maximum body mass calculated from length	Shai Meiri, unpublished (length), converted to mass using equations from Feldmann et al. 2016	0.14947
Reptilia	Squamata	Squamata (Sauria)	Scincidae	Grandidierina lineata	Grandidierina lineata	1.4	0.16	1.43728	Maximum body mass calculated from length	Shai Meiri, unpublished (length), converted to mass using equations from Feldmann et al. 2016	0.157542
Reptilia	Squamata	Squamata (Sauria)	Scincidae	Lerista apoda	Lerista apoda	1.4	0.14	1.39578	Maximum body mass calculated from length	Shai Meiri, unpublished (length), converted to mass using equations from Feldmann et al. 2016	0.144818
Reptilia	Squamata	Squamata (Sauria)	Scincidae	Lerista kennedyensis	Lerista kennedyensis	1.4	0.15	1.41394	Maximum body mass calculated from length	Shai Meiri, unpublished (length), converted to mass using equations from Feldmann et al. 2016	0.150431
Reptilia	Squamata	Squamata (Sauria)	Scincidae	Lerista stictopleura	Lerista stictopleura	1.4	0.15	1.41394	Maximum body mass calculated from length	Shai Meiri, unpublished (length), converted to mass using equations from Feldmann et al. 2016	0.150431
Reptilia	Squamata	Squamata (Sauria)	Scincidae	Lerista xanthura	Lerista xanthura	1.4	0.15	1.41394	Maximum body mass calculated from length	Shai Meiri, unpublished (length), converted to mass using equations from Feldmann et al. 2016	0.150431
Reptilia	Squamata	Squamata (Sauria)	Scincidae	Lipinia longiceps	Lipinia longiceps	1.4	0.15	1.41081	Maximum body mass calculated from length	Shai Meiri, unpublished (length), converted to mass using equations from Feldmann et al. 2016	0.14947
Reptilia	Squamata	Squamata (Sauria)	Scincidae	Lipinia septentrionalis	Lipinia septentrionalis	1.4	0.15	1.41081	Maximum body mass calculated from length	Shai Meiri, unpublished (length), converted to mass using equations from Feldmann et al. 2016	0.14947
Reptilia	Squamata	Squamata (Sauria)	Scincidae	Lygisaurus curtus	Lygisaurus curtus	1.4	0.16	1.43211	Maximum body mass calculated from length	Shai Meiri, unpublished (length), converted to mass using equations from Feldmann et al. 2016	0.155977
Reptilia	Squamata	Squamata (Sauria)	Scincidae	Lygosoma frontoparietale	Lygosoma frontoparietale	1.4	0.15	1.41081	Maximum body mass calculated from length	Shai Meiri, unpublished (length), converted to mass using equations from Feldmann et al. 2016	0.14947
Reptilia	Squamata	Squamata (Sauria)	Scincidae	Lygosoma lineata	Lygosoma lineata	1.4	0.13	1.36329	Maximum body mass calculated from length	Shai Meiri, unpublished (length), converted to mass using equations from Feldmann et al. 2016	0.134587
Reptilia	Squamata	Squamata (Sauria)	Scincidae	Ophiomorus kardesi	Ophiomorus kardesi	1.4	0.14	1.39578	Maximum body mass calculated from length	Shai Meiri, unpublished (length), converted to mass using equations from Feldmann et al. 2016	0.144818
Reptilia	Squamata	Squamata (Sauria)	Scincidae	Ophioscincus truncatus	Ophioscincus truncatus	1.4	0.16	1.43728	Maximum body mass calculated from length	Shai Meiri, unpublished (length), converted to mass using equations from Feldmann et al. 2016	0.157542
Reptilia	Squamata	Squamata (Sauria)	Scincidae	Panaspis africanus	Panaspis africanus	1.4	0.13	1.35853	Maximum body mass calculated from length	Shai Meiri, unpublished (length), converted to mass using equations from Feldmann et al. 2016	0.133068
Reptilia	Squamata	Squamata (Sauria)	Scincidae	Panaspis annobonensis	Panaspis annobonensis	1.4	0.15	1.41081	Maximum body mass calculated from length	Shai Meiri, unpublished (length), converted to mass using equations from Feldmann et al. 2016	0.14947
Reptilia	Squamata	Squamata (Sauria)	Scincidae	Panaspis namibiana	Panaspis namibiana	1.4	0.14	1.36887	Maximum body mass calculated from length	Shai Meiri, unpublished (length), converted to mass using equations from Feldmann et al. 2016	0.136364
Reptilia	Squamata	Squamata (Sauria)	Scincidae	Parvoscincus arvindiesmosi	Parvoscincus arvindiesmosi	1.4	0.15	1.4257	Maximum body mass calculated from length	Shai Meiri, unpublished (length), converted to mass using equations from Feldmann et al. 2016	0.154028
Reptilia	Squamata	Squamata (Sauria)	Scincidae	Saproscincus lewisi	Saproscincus lewisi	1.4	0.15	1.41081	Maximum body mass calculated from length	Shai Meiri, unpublished (length), converted to mass using equations from Feldmann et al. 2016	0.14947
Reptilia	Squamata	Squamata (Sauria)	Scincidae	Saproscincus oriarus	Saproscincus oriarus	1.4	0.15	1.41081	Maximum body mass calculated from length	Shai Meiri, unpublished (length), converted to mass using equations from Feldmann et al. 2016	0.14947
Reptilia	Squamata	Squamata (Sauria)	Scincidae	Saproscincus saltus	Saproscincus saltus	1.4	0.15	1.40025	Maximum body mass calculated from length	Shai Meiri, unpublished (length), converted to mass using equations from Feldmann et al. 2016	0.146205
Reptilia	Squamata	Squamata (Sauria)	Scincidae	Scelotes poensis	Scelotes poensis	1.4	0.14	1.39578	Maximum body mass calculated from length	Shai Meiri, unpublished (length), converted to mass using equations from Feldmann et al. 2016	0.144818
Reptilia	Squamata	Squamata (Sauria)	Scincidae	Scincella przewalskii	Scincella przewalskii	1.4	0.15	1.41081	Maximum body mass calculated from length	Shai Meiri, unpublished (length), converted to mass using equations from Feldmann et al. 2016	0.14947
Reptilia	Squamata	Squamata (Sauria)	Scincidae	Tytthoscincus aesculeticola	Tytthoscincus aesculeticola	1.4	0.15	1.41081	Maximum body mass calculated from length	Shai Meiri, unpublished (length), converted to mass using equations from Feldmann et al. 2016	0.14947
Reptilia	Squamata	Squamata (Sauria)	Sphaerodactylidae	Gonatodes antillensis	Gonatodes antillensis	1.4	0.13	1.36131	Maximum body mass calculated from length	Shai Meiri, unpublished (length), converted to mass using equations from Feldmann et al. 2016	0.133957
Reptilia	Squamata	Squamata (Sauria)	Sphaerodactylidae	Lepidoblepharis duolepis	Lepidoblepharis duolepis	1.4	0.13	1.36131	Maximum body mass calculated from length	Shai Meiri, unpublished (length), converted to mass using equations from Feldmann et al. 2016	0.133957
Reptilia	Squamata	Squamata (Sauria)	Sphaerodactylidae	Lepidoblepharis hoogmoedi	Lepidoblepharis hoogmoedi	1.4	0.13	1.36131	Maximum body mass calculated from length	Shai Meiri, unpublished (length), converted to mass using equations from Feldmann et al. 2016	0.133957
Reptilia	Squamata	Squamata (Sauria)	Sphaerodactylidae	Pristurus samhaensis	Pristurus samhaensis	1.4	0.15	1.4152	Maximum body mass calculated from length	Shai Meiri, unpublished (length), converted to mass using equations from Feldmann et al. 2016	0.150818
Reptilia	Squamata	Squamata (Sauria)	Sphaerodactylidae	Pseudogonatodes manessi	Pseudogonatodes manessi	1.4	0.13	1.36131	Maximum body mass calculated from length	Shai Meiri, unpublished (length), converted to mass using equations from Feldmann et al. 2016	0.133957
Reptilia	Squamata	Squamata (Sauria)	Sphaerodactylidae	Saurodactylus fasciatus	Saurodactylus fasciatus	1.4	0.13	1.36131	Maximum body mass calculated from length	Shai Meiri, unpublished (length), converted to mass using equations from Feldmann et al. 2016	0.133957
Reptilia	Squamata	Squamata (Sauria)	Sphaerodactylidae	Sphaerodactylus pimienta	Sphaerodactylus pimienta	1.4	0.13	1.36131	Maximum body mass calculated from length	Shai Meiri, unpublished (length), converted to mass using equations from Feldmann et al. 2016	0.133957
Reptilia	Squamata	Squamata (Sauria)	Xantusiidae	Xantusia jaycolei	Xantusia jaycolei	1.4	0.15	1.41796	Maximum body mass calculated from length	Shai Meiri, unpublished (length), converted to mass using equations from Feldmann et al. 2016	0.151664
Reptilia	Squamata	Squamata (Serpentes)	Colubridae	Calamaria ingeri	Calamaria ingeri	1.4	0.16	1.44412	Maximum body mass calculated from length	Feldman et al. 2016	0.159604
Reptilia	Squamata	Squamata (Serpentes)	Colubridae	Etheridgeum pulchrum	Etheridgeum pulchrum	1.4	0.14	1.3711	Maximum body mass calculated from length	Feldman et al. 2016	0.137068
Reptilia	Squamata	Squamata (Serpentes)	Colubridae	Tantilla nigra	Tantilla nigra	1.4	0.15	1.40305	Maximum body mass calculated from length	Feldman et al. 2016	0.147074
Reptilia	Squamata	Squamata (Serpentes)	Colubridae	Tantillita canula	Tantillita canula	1.4	0.15	1.40305	Maximum body mass calculated from length	Feldman et al. 2016	0.147074
Reptilia	Squamata	Squamata (Serpentes)	Colubridae (Natricinae)	Aspidura drummondhayi	Aspidura drummondhayi	1.4	0.14	1.39413	Maximum body mass calculated from length	Feldman et al. 2016	0.144302
Reptilia	Squamata	Squamata (Serpentes)	Leptotyphlopidae	Epictia australis	Epictia australis	1.4	0.15	1.40784	Maximum body mass calculated from length	Feldman et al. 2016	0.148553
Reptilia	Squamata	Squamata (Serpentes)	Leptotyphlopidae	Epictia fallax	Epictia fallax	1.4	0.15	1.40784	Maximum body mass calculated from length	Sen?aris et al. 2018 (length), converted to mass using equations from Feldmann et al. 2016	0.148553
Reptilia	Squamata	Squamata (Serpentes)	Leptotyphlopidae	Leptotyphlops aethiopicus	Leptotyphlops aethiopicus	1.4	0.15	1.42703	Maximum body mass calculated from length	Feldman et al. 2016	0.154433
Reptilia	Squamata	Squamata (Serpentes)	Leptotyphlopidae	Leptotyphlops howelli	Leptotyphlops howelli	1.4	0.14	1.36988	Maximum body mass calculated from length	Feldman et al. 2016	0.136682
Reptilia	Squamata	Squamata (Serpentes)	Leptotyphlopidae	Myriopholis parkeri	Myriopholis parkeri	1.4	0.15	1.40784	Maximum body mass calculated from length	Feldman et al. 2016	0.148553
Reptilia	Squamata	Squamata (Serpentes)	Typhlopidae	Antillotyphlops guadeloupensis	Antillotyphlops guadeloupensis	1.4	0.15	1.4052	Maximum body mass calculated from length	Feldman et al. 2016	0.147739
Reptilia	Squamata	Squamata (Amphisbaenia)	Amphisbaenidae	Chirindia langi	Chirindia langi	1.5	0.16	1.45552	Maximum body mass calculated from length	Shai Meiri, unpublished (length), converted to mass using equations from Feldmann et al. 2016	0.163019
Reptilia	Squamata	Squamata (Amphisbaenia)	Amphisbaenidae	Chirindia swynnertoni	Chirindia swynnertoni	1.5	0.18	1.53077	Maximum body mass calculated from length	Shai Meiri, unpublished (length), converted to mass using equations from Feldmann et al. 2016	0.184909
Reptilia	Squamata	Squamata (Amphisbaenia)	Amphisbaenidae	Cynisca gansi	Cynisca gansi	1.5	0.17	1.47407	Maximum body mass calculated from length	Shai Meiri, unpublished (length), converted to mass using equations from Feldmann et al. 2016	0.168517
Reptilia	Squamata	Squamata (Amphisbaenia)	Amphisbaenidae	Cynisca kraussi	Cynisca kraussi	1.5	0.18	1.53077	Maximum body mass calculated from length	Shai Meiri, unpublished (length), converted to mass using equations from Feldmann et al. 2016	0.184909
Reptilia	Squamata	Squamata (Amphisbaenia)	Amphisbaenidae	Cynisca liberiensis	Cynisca liberiensis	1.5	0.16	1.45552	Maximum body mass calculated from length	Shai Meiri, unpublished (length), converted to mass using equations from Feldmann et al. 2016	0.163019
Reptilia	Squamata	Squamata (Sauria)	Dactyloidae	Anolis arenal	Anolis arenal	1.5	0.19	1.53567	Maximum body mass calculated from length	Shai Meiri, unpublished (length), converted to mass using equations from Feldmann et al. 2016	0.186298
Reptilia	Squamata	Squamata (Sauria)	Dactyloidae	Anolis macilentus	Anolis macilentus	1.5	0.17	1.48187	Maximum body mass calculated from length	Shai Meiri, unpublished (length), converted to mass using equations from Feldmann et al. 2016	0.17081
Reptilia	Squamata	Squamata (Sauria)	Dactyloidae	Anolis sheplani	Anolis sheplani	1.5	0.17	1.48187	Maximum body mass calculated from length	Shai Meiri, unpublished (length), converted to mass using equations from Feldmann et al. 2016	0.17081
Reptilia	Squamata	Squamata (Sauria)	Dactyloidae	Anolis uniformis	Anolis uniformis	1.5	0.17	1.48187	Maximum body mass calculated from length	Shai Meiri, unpublished (length), converted to mass using equations from Feldmann et al. 2016	0.17081
Reptilia	Squamata	Squamata (Sauria)	Dactyloidae	Anolis vescus	Anolis vescus	1.5	0.17	1.48187	Maximum body mass calculated from length	Shai Meiri, unpublished (length), converted to mass using equations from Feldmann et al. 2016	0.17081
Reptilia	Squamata	Squamata (Sauria)	Diplodactylidae	Dierogekko koniambo	Dierogekko koniambo	1.5	0.19	1.54708	Maximum body mass calculated from length	Shai Meiri, unpublished (length), converted to mass using equations from Feldmann et al. 2016	0.189513
Reptilia	Squamata	Squamata (Sauria)	Gekkonidae	Afroedura pongola	Afroedura pongola	1.5	0.18	1.51806	Maximum body mass calculated from length	Shai Meiri, unpublished (length), converted to mass using equations from Feldmann et al. 2016	0.181288
Reptilia	Squamata	Squamata (Sauria)	Gekkonidae	Altiphylax mintoni	Altiphylax mintoni	1.5	0.18	1.51806	Maximum body mass calculated from length	Shai Meiri, unpublished (length), converted to mass using equations from Feldmann et al. 2016	0.181288
Reptilia	Squamata	Squamata (Sauria)	Gekkonidae	Cnemaspis alwisi	Cnemaspis alwisi	1.5	0.18	1.50969	Maximum body mass calculated from length	Shai Meiri, unpublished (length), converted to mass using equations from Feldmann et al. 2016	0.178887
Reptilia	Squamata	Squamata (Sauria)	Gekkonidae	Cnemaspis biocellata	Cnemaspis biocellata	1.5	0.19	1.5391	Maximum body mass calculated from length	Shai Meiri, unpublished (length), converted to mass using equations from Feldmann et al. 2016	0.187268
Reptilia	Squamata	Squamata (Sauria)	Gekkonidae	Cnemaspis chanardi	Cnemaspis chanardi	1.5	0.18	1.52856	Maximum body mass calculated from length	Shai Meiri, unpublished (length), converted to mass using equations from Feldmann et al. 2016	0.184282
Reptilia	Squamata	Squamata (Sauria)	Gekkonidae	Cnemaspis gracilis	Cnemaspis gracilis	1.5	0.18	1.51806	Maximum body mass calculated from length	Shai Meiri, unpublished (length), converted to mass using equations from Feldmann et al. 2016	0.181288
Reptilia	Squamata	Squamata (Sauria)	Gekkonidae	Cnemaspis rajakarunai	Cnemaspis rajakarunai	1.5	0.18	1.52856	Maximum body mass calculated from length	Shai Meiri, unpublished (length), converted to mass using equations from Feldmann et al. 2016	0.184282
Reptilia	Squamata	Squamata (Sauria)	Gekkonidae	Cnemaspis uzungwae	Cnemaspis uzungwae	1.5	0.18	1.51806	Maximum body mass calculated from length	Shai Meiri, unpublished (length), converted to mass using equations from Feldmann et al. 2016	0.181288
Reptilia	Squamata	Squamata (Sauria)	Gekkonidae	Ebenavia inunguis	Ebenavia safari	1.5	0.17	1.46624	Maximum body mass calculated from length	Shai Meiri, unpublished (length), converted to mass using equations from Feldmann et al. 2016	0.166205
Reptilia	Squamata	Squamata (Sauria)	Gekkonidae	Hemidactylus achaemenidicus	Hemidactylus achaemenidicus	1.5	0.18	1.49719	Maximum body mass calculated from length	Shai Meiri, unpublished (length), converted to mass using equations from Feldmann et al. 2016	0.175277
Reptilia	Squamata	Squamata (Sauria)	Gekkonidae	Hemidactylus bavazzanoi	Hemidactylus bavazzanoi	1.5	0.18	1.51806	Maximum body mass calculated from length	Shai Meiri, unpublished (length), converted to mass using equations from Feldmann et al. 2016	0.181288
Reptilia	Squamata	Squamata (Sauria)	Gekkonidae	Hemidactylus citernii	Hemidactylus citernii	1.5	0.18	1.5076	Maximum body mass calculated from length	Shai Meiri, unpublished (length), converted to mass using equations from Feldmann et al. 2016	0.178286
Reptilia	Squamata	Squamata (Sauria)	Gekkonidae	Hemidactylus lopezjuradoi	Hemidactylus lopezjuradoi	1.5	0.18	1.51806	Maximum body mass calculated from length	Shai Meiri, unpublished (length), converted to mass using equations from Feldmann et al. 2016	0.181288
Reptilia	Squamata	Squamata (Sauria)	Gekkonidae	Hemidactylus puccionii	Hemidactylus puccionii	1.5	0.18	1.51806	Maximum body mass calculated from length	Shai Meiri, unpublished (length), converted to mass using equations from Feldmann et al. 2016	0.181288
Reptilia	Squamata	Squamata (Sauria)	Gekkonidae	Hemiphyllodactylus indosobrinus	Hemiphyllodactylus indosobrinus	1.5	0.18	1.49719	Maximum body mass calculated from length	Shai Meiri, unpublished (length), converted to mass using equations from Feldmann et al. 2016	0.175277
Reptilia	Squamata	Squamata (Sauria)	Gekkonidae	Hemiphyllodactylus jnana	Hemiphyllodactylus jnana	1.5	0.17	1.47651	Maximum body mass calculated from length	Shai Meiri, unpublished (length), converted to mass using equations from Feldmann et al. 2016	0.169236
Reptilia	Squamata	Squamata (Sauria)	Gekkonidae	Hemiphyllodactylus montawaensis	Hemiphyllodactylus montawaensis	1.5	0.18	1.52856	Maximum body mass calculated from length	Shai Meiri, unpublished (length), converted to mass using equations from Feldmann et al. 2016	0.184282
Reptilia	Squamata	Squamata (Sauria)	Gekkonidae	Hemiphyllodactylus ngwelwini	Hemiphyllodactylus ngwelwini	1.5	0.19	1.5391	Maximum body mass calculated from length	Shai Meiri, unpublished (length), converted to mass using equations from Feldmann et al. 2016	0.187268
Reptilia	Squamata	Squamata (Sauria)	Gekkonidae	Lepidodactylus paurolepis	Lepidodactylus paurolepis	1.5	0.16	1.45601	Maximum body mass calculated from length	Shai Meiri, unpublished (length), converted to mass using equations from Feldmann et al. 2016	0.163165
Reptilia	Squamata	Squamata (Sauria)	Gekkonidae	Lygodactylus bernardi	Lygodactylus bernardi	1.5	0.18	1.51806	Maximum body mass calculated from length	Shai Meiri, unpublished (length), converted to mass using equations from Feldmann et al. 2016	0.181288
Reptilia	Squamata	Squamata (Sauria)	Gekkonidae	Lygodactylus bonsi	Lygodactylus bonsi	1.5	0.18	1.51806	Maximum body mass calculated from length	Shai Meiri, unpublished (length), converted to mass using equations from Feldmann et al. 2016	0.181288
Reptilia	Squamata	Squamata (Sauria)	Gekkonidae	Lygodactylus conraui	Lygodactylus conraui	1.5	0.18	1.51806	Maximum body mass calculated from length	Shai Meiri, unpublished (length), converted to mass using equations from Feldmann et al. 2016	0.181288
Reptilia	Squamata	Squamata (Sauria)	Gekkonidae	Lygodactylus graniticolus	Lygodactylus graniticolus	1.5	0.17	1.46624	Maximum body mass calculated from length	Shai Meiri, unpublished (length), converted to mass using equations from Feldmann et al. 2016	0.166205
Reptilia	Squamata	Squamata (Sauria)	Gekkonidae	Lygodactylus guibei	Lygodactylus guibei	1.5	0.18	1.51806	Maximum body mass calculated from length	Shai Meiri, unpublished (length), converted to mass using equations from Feldmann et al. 2016	0.181288
Reptilia	Squamata	Squamata (Sauria)	Gekkonidae	Lygodactylus stevensoni	Lygodactylus stevensoni	1.5	0.18	1.51806	Maximum body mass calculated from length	Shai Meiri, unpublished (length), converted to mass using equations from Feldmann et al. 2016	0.181288
Reptilia	Squamata	Squamata (Sauria)	Gekkonidae	Lygodactylus waterbergensis	Lygodactylus waterbergensis	1.5	0.18	1.51806	Maximum body mass calculated from length	Shai Meiri, unpublished (length), converted to mass using equations from Feldmann et al. 2016	0.181288
Reptilia	Squamata	Squamata (Sauria)	Gekkonidae	Matoatoa brevipes	Matoatoa brevipes	1.5	0.18	1.51806	Maximum body mass calculated from length	Shai Meiri, unpublished (length), converted to mass using equations from Feldmann et al. 2016	0.181288
Reptilia	Squamata	Squamata (Sauria)	Gekkonidae	Pachydactylus griffini	Pachydactylus griffini	1.5	0.16	1.45601	Maximum body mass calculated from length	Shai Meiri, unpublished (length), converted to mass using equations from Feldmann et al. 2016	0.163165
Reptilia	Squamata	Squamata (Sauria)	Gekkonidae	Urocotyledon inexpectata	Urocotyledon inexpectata	1.5	0.18	1.51806	Maximum body mass calculated from length	Shai Meiri, unpublished (length), converted to mass using equations from Feldmann et al. 2016	0.181288
Reptilia	Squamata	Squamata (Sauria)	Gymnophthalmidae	Bachia oxyrhina	Bachia oxyrhina	1.5	0.17	1.47947	Maximum body mass calculated from length	Shai Meiri, unpublished (length), converted to mass using equations from Feldmann et al. 2016	0.170107
Reptilia	Squamata	Squamata (Sauria)	Gymnophthalmidae	Leposoma puk	Leposoma puk	1.5	0.18	1.49666	Maximum body mass calculated from length	Shai Meiri, unpublished (length), converted to mass using equations from Feldmann et al. 2016	0.175124
Reptilia	Squamata	Squamata (Sauria)	Gymnophthalmidae	Loxopholis caparensis	Loxopholis caparensis	1.5	0.17	1.47315	Maximum body mass calculated from length	Shai Meiri, unpublished (length), converted to mass using equations from Feldmann et al. 2016	0.168246
Reptilia	Squamata	Squamata (Sauria)	Gymnophthalmidae	Rheosaurus sulcarostrum	Rheosaurus sulcarostrum	1.5	0.18	1.52044	Maximum body mass calculated from length	Shai Meiri, unpublished (length), converted to mass using equations from Feldmann et al. 2016	0.181969
Reptilia	Squamata	Squamata (Sauria)	Gymnophthalmidae	Riolama luridiventris	Riolama luridiventris	1.5	0.17	1.46877	Maximum body mass calculated from length	Shai Meiri, unpublished (length), converted to mass using equations from Feldmann et al. 2016	0.166955
Reptilia	Squamata	Squamata (Sauria)	Lacertidae	Eremias andersoni	Eremias andersoni	1.5	0.18	1.52996	Maximum body mass calculated from length	Shai Meiri, unpublished (length), converted to mass using equations from Feldmann et al. 2016	0.184679
Reptilia	Squamata	Squamata (Sauria)	Scincidae	Ablepharus darvazi	Ablepharus darvazi	1.5	0.18	1.51953	Maximum body mass calculated from length	Shai Meiri, unpublished (length), converted to mass using equations from Feldmann et al. 2016	0.181709
Reptilia	Squamata	Squamata (Sauria)	Scincidae	Brachymeles brevidactylus	Brachymeles brevidactylus	1.5	0.19	1.53749	Maximum body mass calculated from length	Shai Meiri, unpublished (length), converted to mass using equations from Feldmann et al. 2016	0.186812
Reptilia	Squamata	Squamata (Sauria)	Scincidae	Brachymeles isangdaliri	Brachymeles isangdaliri	1.5	0.18	1.50602	Maximum body mass calculated from length	Shai Meiri, unpublished (length), converted to mass using equations from Feldmann et al. 2016	0.177831
Reptilia	Squamata	Squamata (Sauria)	Scincidae	Calyptotis temporalis	Calyptotis temporalis	1.5	0.18	1.51953	Maximum body mass calculated from length	Shai Meiri, unpublished (length), converted to mass using equations from Feldmann et al. 2016	0.181709
Reptilia	Squamata	Squamata (Sauria)	Scincidae	Carlia johnstonei	Carlia johnstonei	1.5	0.17	1.46339	Maximum body mass calculated from length	Shai Meiri, unpublished (length), converted to mass using equations from Feldmann et al. 2016	0.165359
Reptilia	Squamata	Squamata (Sauria)	Scincidae	Carlia munda	Carlia munda	1.5	0.18	1.51953	Maximum body mass calculated from length	Shai Meiri, unpublished (length), converted to mass using equations from Feldmann et al. 2016	0.181709
Reptilia	Squamata	Squamata (Sauria)	Scincidae	Carlia rubigo	Carlia rubigo	1.5	0.19	1.54194	Maximum body mass calculated from length	Shai Meiri, unpublished (length), converted to mass using equations from Feldmann et al. 2016	0.188069
Reptilia	Squamata	Squamata (Sauria)	Scincidae	Cryptoblepharus gloriosus	Cryptoblepharus gloriosus	1.5	0.17	1.48633	Maximum body mass calculated from length	Shai Meiri, unpublished (length), converted to mass using equations from Feldmann et al. 2016	0.172115
Reptilia	Squamata	Squamata (Sauria)	Scincidae	Cryptoblepharus leschenault	Cryptoblepharus leschenault	1.5	0.18	1.5084	Maximum body mass calculated from length	Shai Meiri, unpublished (length), converted to mass using equations from Feldmann et al. 2016	0.178518
Reptilia	Squamata	Squamata (Sauria)	Scincidae	Cryptoblepharus ochrus	Cryptoblepharus ochrus	1.5	0.18	1.49734	Maximum body mass calculated from length	Shai Meiri, unpublished (length), converted to mass using equations from Feldmann et al. 2016	0.17532
Reptilia	Squamata	Squamata (Sauria)	Scincidae	Cryptoblepharus pannosus	Cryptoblepharus pannosus	1.5	0.18	1.51953	Maximum body mass calculated from length	Shai Meiri, unpublished (length), converted to mass using equations from Feldmann et al. 2016	0.181709
Reptilia	Squamata	Squamata (Sauria)	Scincidae	Cryptoblepharus quinquetaeniatus	Cryptoblepharus quinquetaeniatus	1.5	0.17	1.46447	Maximum body mass calculated from length	Shai Meiri, unpublished (length), converted to mass using equations from Feldmann et al. 2016	0.165682
Reptilia	Squamata	Squamata (Sauria)	Scincidae	Cryptoblepharus voeltzkowi	Cryptoblepharus voeltzkowi	1.5	0.17	1.46447	Maximum body mass calculated from length	Shai Meiri, unpublished (length), converted to mass using equations from Feldmann et al. 2016	0.165682
Reptilia	Squamata	Squamata (Sauria)	Scincidae	Ctenotus rosarium	Ctenotus rosarium	1.5	0.18	1.49734	Maximum body mass calculated from length	Shai Meiri, unpublished (length), converted to mass using equations from Feldmann et al. 2016	0.17532
Reptilia	Squamata	Squamata (Sauria)	Scincidae	Ctenotus vagus	Ctenotus vagus	1.5	0.18	1.5084	Maximum body mass calculated from length	Shai Meiri, unpublished (length), converted to mass using equations from Feldmann et al. 2016	0.178518
Reptilia	Squamata	Squamata (Sauria)	Scincidae	Lerista elongata	Lerista elongata	1.5	0.19	1.53749	Maximum body mass calculated from length	Shai Meiri, unpublished (length), converted to mass using equations from Feldmann et al. 2016	0.186812
Reptilia	Squamata	Squamata (Sauria)	Scincidae	Lerista fragilis	Lerista fragilis	1.5	0.19	1.53749	Maximum body mass calculated from length	Shai Meiri, unpublished (length), converted to mass using equations from Feldmann et al. 2016	0.186812
Reptilia	Squamata	Squamata (Sauria)	Scincidae	Lerista labialis	Lerista labialis	1.5	0.19	1.53749	Maximum body mass calculated from length	Shai Meiri, unpublished (length), converted to mass using equations from Feldmann et al. 2016	0.186812
Reptilia	Squamata	Squamata (Sauria)	Scincidae	Lipinia leptosoma	Lipinia leptosoma	1.5	0.18	1.51953	Maximum body mass calculated from length	Shai Meiri, unpublished (length), converted to mass using equations from Feldmann et al. 2016	0.181709
Reptilia	Squamata	Squamata (Sauria)	Scincidae	Lygisaurus foliorum	Lygisaurus foliorum	1.5	0.18	1.51953	Maximum body mass calculated from length	Shai Meiri, unpublished (length), converted to mass using equations from Feldmann et al. 2016	0.181709
Reptilia	Squamata	Squamata (Sauria)	Scincidae	Lygosoma singha	Lygosoma singha	1.5	0.18	1.51953	Maximum body mass calculated from length	Shai Meiri, unpublished (length), converted to mass using equations from Feldmann et al. 2016	0.181709
Reptilia	Squamata	Squamata (Sauria)	Scincidae	Lygosoma vosmaeri	Lygosoma vosmaeri	1.5	0.17	1.47494	Maximum body mass calculated from length	Shai Meiri, unpublished (length), converted to mass using equations from Feldmann et al. 2016	0.168775
Reptilia	Squamata	Squamata (Sauria)	Scincidae	Morethia taeniopleura	Morethia taeniopleura	1.5	0.18	1.51953	Maximum body mass calculated from length	Shai Meiri, unpublished (length), converted to mass using equations from Feldmann et al. 2016	0.181709
Reptilia	Squamata	Squamata (Sauria)	Scincidae	Nessia bipes	Nessia bipes	1.5	0.17	1.47947	Maximum body mass calculated from length	Shai Meiri, unpublished (length), converted to mass using equations from Feldmann et al. 2016	0.170107
Reptilia	Squamata	Squamata (Sauria)	Scincidae	Nessia deraniyagalai	Nessia deraniyagalai	1.5	0.17	1.47947	Maximum body mass calculated from length	Shai Meiri, unpublished (length), converted to mass using equations from Feldmann et al. 2016	0.170107
Reptilia	Squamata	Squamata (Sauria)	Scincidae	Sphenomorphus courcyanus	Sphenomorphus courcyanus	1.5	0.18	1.51953	Maximum body mass calculated from length	Shai Meiri, unpublished (length), converted to mass using equations from Feldmann et al. 2016	0.181709
Reptilia	Squamata	Squamata (Sauria)	Scincidae	Sphenomorphus necopinatus	Sphenomorphus necopinatus	1.5	0.18	1.51953	Maximum body mass calculated from length	Shai Meiri, unpublished (length), converted to mass using equations from Feldmann et al. 2016	0.181709
Reptilia	Squamata	Squamata (Sauria)	Scincidae	Sphenomorphus scutatus	Sphenomorphus scutatus	1.5	0.18	1.51953	Maximum body mass calculated from length	Shai Meiri, unpublished (length), converted to mass using equations from Feldmann et al. 2016	0.181709
Reptilia	Squamata	Squamata (Sauria)	Scincidae	Tytthoscincus bukitensis	Tytthoscincus bukitensis	1.5	0.18	1.51953	Maximum body mass calculated from length	Shai Meiri, unpublished (length), converted to mass using equations from Feldmann et al. 2016	0.181709
Reptilia	Squamata	Squamata (Sauria)	Scincidae	Tytthoscincus butleri	Tytthoscincus butleri	1.5	0.18	1.51953	Maximum body mass calculated from length	Shai Meiri, unpublished (length), converted to mass using equations from Feldmann et al. 2016	0.181709
Reptilia	Squamata	Squamata (Sauria)	Scincidae	Tytthoscincus martae	Tytthoscincus martae	1.5	0.18	1.51953	Maximum body mass calculated from length	Shai Meiri, unpublished (length), converted to mass using equations from Feldmann et al. 2016	0.181709
Reptilia	Squamata	Squamata (Sauria)	Scincidae	Voeltzkowia mira	Voeltzkowia mira	1.5	0.17	1.47947	Maximum body mass calculated from length	Shai Meiri, unpublished (length), converted to mass using equations from Feldmann et al. 2016	0.170107
Reptilia	Squamata	Squamata (Sauria)	Sphaerodactylidae	Pristurus mazbah	Pristurus mazbah	1.5	0.17	1.47049	Maximum body mass calculated from length	Shai Meiri, unpublished (length), converted to mass using equations from Feldmann et al. 2016	0.167462
Reptilia	Squamata	Squamata (Sauria)	Sphaerodactylidae	Pristurus somalicus	Pristurus somalicus	1.5	0.17	1.47049	Maximum body mass calculated from length	Shai Meiri, unpublished (length), converted to mass using equations from Feldmann et al. 2016	0.167462
Reptilia	Squamata	Squamata (Sauria)	Sphaerodactylidae	Sphaerodactylus corticola	Sphaerodactylus corticola	1.5	0.17	1.47049	Maximum body mass calculated from length	Shai Meiri, unpublished (length), converted to mass using equations from Feldmann et al. 2016	0.167462
Reptilia	Squamata	Squamata (Sauria)	Sphaerodactylidae	Sphaerodactylus roosevelti	Sphaerodactylus roosevelti	1.5	0.17	1.47049	Maximum body mass calculated from length	Shai Meiri, unpublished (length), converted to mass using equations from Feldmann et al. 2016	0.167462
Reptilia	Squamata	Squamata (Sauria)	Sphaerodactylidae	Sphaerodactylus rosaurae	Sphaerodactylus rosaurae	1.5	0.17	1.47049	Maximum body mass calculated from length	Shai Meiri, unpublished (length), converted to mass using equations from Feldmann et al. 2016	0.167462
Reptilia	Squamata	Squamata (Sauria)	Sphaerodactylidae	Sphaerodactylus torrei	Sphaerodactylus torrei	1.5	0.17	1.47049	Maximum body mass calculated from length	Shai Meiri, unpublished (length), converted to mass using equations from Feldmann et al. 2016	0.167462
Reptilia	Squamata	Squamata (Sauria)	Xantusiidae	Xantusia extorris	Xantusia extorris	1.5	0.18	1.52339	Maximum body mass calculated from length	Shai Meiri, unpublished (length), converted to mass using equations from Feldmann et al. 2016	0.182812
Reptilia	Squamata	Squamata (Serpentes)	Anomalepididae	Anomalepis aspinosus	Anomalepis aspinosus	1.5	0.17	1.46636	Maximum body mass calculated from length	Feldman et al. 2016	0.16624
Reptilia	Squamata	Squamata (Serpentes)	Anomalepididae	Helminthophis frontalis	Helminthophis frontalis	1.5	0.17	1.46636	Maximum body mass calculated from length	Feldman et al. 2016	0.16624
Reptilia	Squamata	Squamata (Serpentes)	Colubridae (Dipsadinae)	Atractus charitoae	Atractus charitoae	1.5	0.17	1.4917	Maximum body mass calculated from length	Feldman et al. 2016	0.173681
Reptilia	Squamata	Squamata (Serpentes)	Colubridae (Dipsadinae)	Geophis isthmicus	Geophis isthmicus	1.5	0.17	1.4917	Maximum body mass calculated from length	Feldman et al. 2016	0.173681
Reptilia	Squamata	Squamata (Serpentes)	Gerrhopilidae	Gerrhopilus andamanensis	Gerrhopilus andamanensis	1.5	0.17	1.46636	Maximum body mass calculated from length	Feldman et al. 2016	0.16624
Reptilia	Squamata	Squamata (Serpentes)	Leptotyphlopidae	Epictia vindumi	Epictia vindumi	1.5	0.17	1.46583	Maximum body mass calculated from length	Wallach 2016 (length), converted to mass using equations from Feldmann et al. 2016	0.166084
Reptilia	Squamata	Squamata (Serpentes)	Leptotyphlopidae	Epictia wynni	Epictia wynni	1.5	0.17	1.46583	Maximum body mass calculated from length	Wallach 2016 (length), converted to mass using equations from Feldmann et al. 2016	0.166084
Reptilia	Squamata	Squamata (Serpentes)	Leptotyphlopidae	Leptotyphlops emini	Leptotyphlops emini	1.5	0.18	1.50519	Maximum body mass calculated from length	Feldman et al. 2016	0.177593
Reptilia	Squamata	Squamata (Serpentes)	Pseudoxyrhophiidae	Compsophis vinckei	Compsophis vinckei	1.5	0.17	1.49344	Maximum body mass calculated from length	Feldman et al. 2016	0.174188
Mammalia	Eutheria	Soricomorpha	Soricidae	Sorex minutissimus	Sorex yukonicus	1.6	0.2	1.6	mean adult mass, unsexed	Dokuchaev 1997	0.20412
Mammalia	Eutheria	Soricomorpha	Soricidae	Suncus etruscus	Suncus etruscus	1.6	0.21	1.62292	mean adult mass, unsexed	The Steinhardt Museum of Natural History	0.210296
Reptilia	Squamata	Squamata (Amphisbaenia)	Amphisbaenidae	Amphisbaena persephone	Amphisbaena persephone	1.6	0.2	1.56946	Maximum body mass calculated from length	Shai Meiri, unpublished (length), converted to mass using equations from Feldmann et al. 2016	0.195751
Reptilia	Squamata	Squamata (Amphisbaenia)	Amphisbaenidae	Amphisbaena silvestrii	Amphisbaena silvestrii	1.6	0.21	1.60889	Maximum body mass calculated from length	Shai Meiri, unpublished (length), converted to mass using equations from Feldmann et al. 2016	0.206527
Reptilia	Squamata	Squamata (Amphisbaenia)	Amphisbaenidae	Amphisbaena uroxena	Amphisbaena uroxena	1.6	0.22	1.64906	Maximum body mass calculated from length	Shai Meiri, unpublished (length), converted to mass using equations from Feldmann et al. 2016	0.217236
Reptilia	Squamata	Squamata (Amphisbaenia)	Amphisbaenidae	Cynisca williamsi	Cynisca williamsi	1.6	0.2	1.56946	Maximum body mass calculated from length	Shai Meiri, unpublished (length), converted to mass using equations from Feldmann et al. 2016	0.195751
Reptilia	Squamata	Squamata (Sauria)	Dactyloidae	Anolis garridoi	Anolis garridoi	1.6	0.2	1.56856	Maximum body mass calculated from length	Shai Meiri, unpublished (length), converted to mass using equations from Feldmann et al. 2016	0.195501
Reptilia	Squamata	Squamata (Sauria)	Dactyloidae	Anolis gonavensis	Anolis gonavensis	1.6	0.22	1.6471	Maximum body mass calculated from length	Shai Meiri, unpublished (length), converted to mass using equations from Feldmann et al. 2016	0.21672
Reptilia	Squamata	Squamata (Sauria)	Dactyloidae	Anolis isolepis	Anolis isolepis	1.6	0.2	1.59074	Maximum body mass calculated from length	Shai Meiri, unpublished (length), converted to mass using equations from Feldmann et al. 2016	0.201599
Reptilia	Squamata	Squamata (Sauria)	Dactyloidae	Anolis koopmani	Anolis koopmani	1.6	0.2	1.59074	Maximum body mass calculated from length	Shai Meiri, unpublished (length), converted to mass using equations from Feldmann et al. 2016	0.201599
Reptilia	Squamata	Squamata (Sauria)	Dactyloidae	Anolis occultus	Anolis occultus	1.6	0.2	1.59074	Maximum body mass calculated from length	Shai Meiri, unpublished (length), converted to mass using equations from Feldmann et al. 2016	0.201599
Reptilia	Squamata	Squamata (Sauria)	Dactyloidae	Anolis spectrum	Anolis spectrum	1.6	0.2	1.60191	Maximum body mass calculated from length	Shai Meiri, unpublished (length), converted to mass using equations from Feldmann et al. 2016	0.204638
Reptilia	Squamata	Squamata (Sauria)	Gekkonidae	Afroedura leoloensis	Afroedura leoloensis	1.6	0.2	1.57103	Maximum body mass calculated from length	Shai Meiri, unpublished (length), converted to mass using equations from Feldmann et al. 2016	0.196183
Reptilia	Squamata	Squamata (Sauria)	Gekkonidae	Cnemaspis anandani	Cnemaspis anandani	1.6	0.22	1.64825	Maximum body mass calculated from length	Shai Meiri, unpublished (length), converted to mass using equations from Feldmann et al. 2016	0.217022
Reptilia	Squamata	Squamata (Sauria)	Gekkonidae	Cnemaspis dickersonae	Cnemaspis dickersonae	1.6	0.21	1.62516	Maximum body mass calculated from length	Shai Meiri, unpublished (length), converted to mass using equations from Feldmann et al. 2016	0.210896
Reptilia	Squamata	Squamata (Sauria)	Gekkonidae	Cnemaspis harimau	Cnemaspis harimau	1.6	0.2	1.59254	Maximum body mass calculated from length	Shai Meiri, unpublished (length), converted to mass using equations from Feldmann et al. 2016	0.20209
Reptilia	Squamata	Squamata (Sauria)	Gekkonidae	Cnemaspis indica	Cnemaspis indica	1.6	0.2	1.58607	Maximum body mass calculated from length	Shai Meiri, unpublished (length), converted to mass using equations from Feldmann et al. 2016	0.200321
Reptilia	Squamata	Squamata (Sauria)	Gekkonidae	Cnemaspis kolhapurensis	Cnemaspis kolhapurensis	1.6	0.21	1.61424	Maximum body mass calculated from length	Shai Meiri, unpublished (length), converted to mass using equations from Feldmann et al. 2016	0.207968
Reptilia	Squamata	Squamata (Sauria)	Gekkonidae	Cnemaspis laoensis	Cnemaspis laoensis	1.6	0.21	1.61424	Maximum body mass calculated from length	Shai Meiri, unpublished (length), converted to mass using equations from Feldmann et al. 2016	0.207968
Reptilia	Squamata	Squamata (Sauria)	Gekkonidae	Cnemaspis thackerayi	Cnemaspis thackerayi	1.6	0.21	1.60337	Maximum body mass calculated from length	Shai Meiri, unpublished (length), converted to mass using equations from Feldmann et al. 2016	0.205033
Reptilia	Squamata	Squamata (Sauria)	Gekkonidae	Cyrtopodion belaense	Cyrtopodion belaense	1.6	0.2	1.57103	Maximum body mass calculated from length	Shai Meiri, unpublished (length), converted to mass using equations from Feldmann et al. 2016	0.196183
Reptilia	Squamata	Squamata (Sauria)	Gekkonidae	Gehyra einasleighensis	Gehyra einasleighensis	1.6	0.21	1.62516	Maximum body mass calculated from length	Shai Meiri, unpublished (length), converted to mass using equations from Feldmann et al. 2016	0.210896
Reptilia	Squamata	Squamata (Sauria)	Gekkonidae	Hemidactylus ulii	Hemidactylus ulii	1.6	0.2	1.59254	Maximum body mass calculated from length	Shai Meiri, unpublished (length), converted to mass using equations from Feldmann et al. 2016	0.20209
Reptilia	Squamata	Squamata (Sauria)	Gekkonidae	Hemiphyllodactylus aurantiacus	Hemiphyllodactylus aurantiacus	1.6	0.21	1.62516	Maximum body mass calculated from length	Shai Meiri, unpublished (length), converted to mass using equations from Feldmann et al. 2016	0.210896
Reptilia	Squamata	Squamata (Sauria)	Gekkonidae	Hemiphyllodactylus chiangmaiensis	Hemiphyllodactylus chiangmaiensis	1.6	0.22	1.64714	Maximum body mass calculated from length	Shai Meiri, unpublished (length), converted to mass using equations from Feldmann et al. 2016	0.216731
Reptilia	Squamata	Squamata (Sauria)	Gekkonidae	Hemiphyllodactylus kiziriani	Hemiphyllodactylus kiziriani	1.6	0.21	1.60337	Maximum body mass calculated from length	Shai Meiri, unpublished (length), converted to mass using equations from Feldmann et al. 2016	0.205033
Reptilia	Squamata	Squamata (Sauria)	Gekkonidae	Hemiphyllodactylus tehtarik	Hemiphyllodactylus tehtarik	1.6	0.19	1.56034	Maximum body mass calculated from length	Shai Meiri, unpublished (length), converted to mass using equations from Feldmann et al. 2016	0.193219
Reptilia	Squamata	Squamata (Sauria)	Gekkonidae	Lepidodactylus pantai	Lepidodactylus pantai	1.6	0.2	1.57853	Maximum body mass calculated from length	Shai Meiri, unpublished (length), converted to mass using equations from Feldmann et al. 2016	0.198254
Reptilia	Squamata	Squamata (Sauria)	Gekkonidae	Lepidodactylus woodfordi	Lepidodactylus woodfordi	1.6	0.21	1.62516	Maximum body mass calculated from length	Shai Meiri, unpublished (length), converted to mass using equations from Feldmann et al. 2016	0.210896
Reptilia	Squamata	Squamata (Sauria)	Gekkonidae	Lygodactylus pictus	Lygodactylus pictus	1.6	0.21	1.62516	Maximum body mass calculated from length	Shai Meiri, unpublished (length), converted to mass using equations from Feldmann et al. 2016	0.210896
Reptilia	Squamata	Squamata (Sauria)	Gekkonidae	Lygodactylus regulus	Lygodactylus regulus	1.6	0.2	1.59254	Maximum body mass calculated from length	Shai Meiri, unpublished (length), converted to mass using equations from Feldmann et al. 2016	0.20209
Reptilia	Squamata	Squamata (Sauria)	Gekkonidae	Mediodactylus heteropholis	Mediodactylus heteropholis	1.6	0.2	1.59254	Maximum body mass calculated from length	Shai Meiri, unpublished (length), converted to mass using equations from Feldmann et al. 2016	0.20209
Reptilia	Squamata	Squamata (Sauria)	Gekkonidae	Pachydactylus caraculicus	Pachydactylus caraculicus	1.6	0.21	1.62516	Maximum body mass calculated from length	Shai Meiri, unpublished (length), converted to mass using equations from Feldmann et al. 2016	0.210896
Reptilia	Squamata	Squamata (Sauria)	Gekkonidae	Pachydactylus maraisi	Pachydactylus maraisi	1.6	0.21	1.61424	Maximum body mass calculated from length	Shai Meiri, unpublished (length), converted to mass using equations from Feldmann et al. 2016	0.207968
Reptilia	Squamata	Squamata (Sauria)	Gymnophthalmidae	Gymnophthalmus vanzoi	Gymnophthalmus vanzoi	1.6	0.22	1.64328	Maximum body mass calculated from length	Shai Meiri, unpublished (length), converted to mass using equations from Feldmann et al. 2016	0.215713
Reptilia	Squamata	Squamata (Sauria)	Gymnophthalmidae	Macropholidus ataktolepis	Macropholidus ataktolepis	1.6	0.22	1.64328	Maximum body mass calculated from length	Shai Meiri, unpublished (length), converted to mass using equations from Feldmann et al. 2016	0.215713
Reptilia	Squamata	Squamata (Sauria)	Gymnophthalmidae	Pholidobolus condor	Pholidobolus condor	1.6	0.21	1.60573	Maximum body mass calculated from length	Shai Meiri, unpublished (length), converted to mass using equations from Feldmann et al. 2016	0.205673
Reptilia	Squamata	Squamata (Sauria)	Gymnophthalmidae	Riolama inopinata	Riolama inopinata	1.6	0.21	1.61818	Maximum body mass calculated from length	Shai Meiri, unpublished (length), converted to mass using equations from Feldmann et al. 2016	0.209027
Reptilia	Squamata	Squamata (Sauria)	Phyllodactylidae	Phyllodactylus andysabini	Phyllodactylus andysabini	1.6	0.2	1.5984	Maximum body mass calculated from length	Shai Meiri, unpublished (length), converted to mass using equations from Feldmann et al. 2016	0.203685
Reptilia	Squamata	Squamata (Sauria)	Phyllodactylidae	Phyllodactylus simpsoni	Phyllodactylus simpsoni	1.6	0.2	1.5984	Maximum body mass calculated from length	Shai Meiri, unpublished (length), converted to mass using equations from Feldmann et al. 2016	0.203685
Reptilia	Squamata	Squamata (Sauria)	Scincidae	Anomalopus brevicollis	Anomalopus brevicollis	1.6	0.21	1.6102	Maximum body mass calculated from length	Shai Meiri, unpublished (length), converted to mass using equations from Feldmann et al. 2016	0.20688
Reptilia	Squamata	Squamata (Sauria)	Scincidae	Caledoniscincus cryptos	Caledoniscincus cryptos	1.6	0.21	1.63389	Maximum body mass calculated from length	Shai Meiri, unpublished (length), converted to mass using equations from Feldmann et al. 2016	0.213223
Reptilia	Squamata	Squamata (Sauria)	Scincidae	Cryptoblepharus bitaeniatus	Cryptoblepharus bitaeniatus	1.6	0.21	1.63389	Maximum body mass calculated from length	Shai Meiri, unpublished (length), converted to mass using equations from Feldmann et al. 2016	0.213223
Reptilia	Squamata	Squamata (Sauria)	Scincidae	Cryptoblepharus cygnatus	Cryptoblepharus cygnatus	1.6	0.2	1.58746	Maximum body mass calculated from length	Shai Meiri, unpublished (length), converted to mass using equations from Feldmann et al. 2016	0.200702
Reptilia	Squamata	Squamata (Sauria)	Scincidae	Cryptoblepharus gurrmul	Cryptoblepharus gurrmul	1.6	0.19	1.55324	Maximum body mass calculated from length	Shai Meiri, unpublished (length), converted to mass using equations from Feldmann et al. 2016	0.191238
Reptilia	Squamata	Squamata (Sauria)	Scincidae	Cryptoblepharus pulcher	Cryptoblepharus pulcher	1.6	0.21	1.63389	Maximum body mass calculated from length	Shai Meiri, unpublished (length), converted to mass using equations from Feldmann et al. 2016	0.213223
Reptilia	Squamata	Squamata (Sauria)	Scincidae	Ctenotus colletti	Ctenotus colletti	1.6	0.21	1.63389	Maximum body mass calculated from length	Shai Meiri, unpublished (length), converted to mass using equations from Feldmann et al. 2016	0.213223
Reptilia	Squamata	Squamata (Sauria)	Scincidae	Ctenotus pallescens	Ctenotus pallescens	1.6	0.21	1.63389	Maximum body mass calculated from length	Shai Meiri, unpublished (length), converted to mass using equations from Feldmann et al. 2016	0.213223
Reptilia	Squamata	Squamata (Sauria)	Scincidae	Ctenotus rufescens	Ctenotus rufescens	1.6	0.21	1.63389	Maximum body mass calculated from length	Shai Meiri, unpublished (length), converted to mass using equations from Feldmann et al. 2016	0.213223
Reptilia	Squamata	Squamata (Sauria)	Scincidae	Emoia rennellensis	Emoia rennellensis	1.6	0.21	1.63389	Maximum body mass calculated from length	Shai Meiri, unpublished (length), converted to mass using equations from Feldmann et al. 2016	0.213223
Reptilia	Squamata	Squamata (Sauria)	Scincidae	Emoia similis	Emoia similis	1.6	0.21	1.63389	Maximum body mass calculated from length	Shai Meiri, unpublished (length), converted to mass using equations from Feldmann et al. 2016	0.213223
Reptilia	Squamata	Squamata (Sauria)	Scincidae	Lacertaspis chriswildi	Lacertaspis chriswildi	1.6	0.21	1.63389	Maximum body mass calculated from length	Shai Meiri, unpublished (length), converted to mass using equations from Feldmann et al. 2016	0.213223
Reptilia	Squamata	Squamata (Sauria)	Scincidae	Leptosiaphos fuhni	Leptosiaphos fuhni	1.6	0.21	1.63389	Maximum body mass calculated from length	Shai Meiri, unpublished (length), converted to mass using equations from Feldmann et al. 2016	0.213223
Reptilia	Squamata	Squamata (Sauria)	Scincidae	Leptosiaphos hackarsi	Leptosiaphos hackarsi	1.6	0.2	1.60159	Maximum body mass calculated from length	Shai Meiri, unpublished (length), converted to mass using equations from Feldmann et al. 2016	0.20455
Reptilia	Squamata	Squamata (Sauria)	Scincidae	Lerista tridactyla	Lerista tridactyla	1.6	0.21	1.61981	Maximum body mass calculated from length	Shai Meiri, unpublished (length), converted to mass using equations from Feldmann et al. 2016	0.209465
Reptilia	Squamata	Squamata (Sauria)	Scincidae	Lerista uniduo	Lerista uniduo	1.6	0.2	1.60159	Maximum body mass calculated from length	Shai Meiri, unpublished (length), converted to mass using equations from Feldmann et al. 2016	0.20455
Reptilia	Squamata	Squamata (Sauria)	Scincidae	Lerista viduata	Lerista viduata	1.6	0.21	1.63389	Maximum body mass calculated from length	Shai Meiri, unpublished (length), converted to mass using equations from Feldmann et al. 2016	0.213223
Reptilia	Squamata	Squamata (Sauria)	Scincidae	Lipinia trivittata	Lipinia trivittata	1.6	0.19	1.56459	Maximum body mass calculated from length	Shai Meiri, unpublished (length), converted to mass using equations from Feldmann et al. 2016	0.1944
Reptilia	Squamata	Squamata (Sauria)	Scincidae	Lipinia vittigera	Lipinia vittigera	1.6	0.21	1.63389	Maximum body mass calculated from length	Shai Meiri, unpublished (length), converted to mass using equations from Feldmann et al. 2016	0.213223
Reptilia	Squamata	Squamata (Sauria)	Scincidae	Lipinia zamboangensis	Lipinia zamboangensis	1.6	0.2	1.57599	Maximum body mass calculated from length	Shai Meiri, unpublished (length), converted to mass using equations from Feldmann et al. 2016	0.197554
Reptilia	Squamata	Squamata (Sauria)	Scincidae	Lygisaurus rococo	Lygisaurus rococo	1.6	0.21	1.63389	Maximum body mass calculated from length	Shai Meiri, unpublished (length), converted to mass using equations from Feldmann et al. 2016	0.213223
Reptilia	Squamata	Squamata (Sauria)	Scincidae	Melanoseps longicauda	Melanoseps longicauda	1.6	0.19	1.56593	Maximum body mass calculated from length	Shai Meiri, unpublished (length), converted to mass using equations from Feldmann et al. 2016	0.194772
Reptilia	Squamata	Squamata (Sauria)	Scincidae	Panaspis duruarum	Panaspis duruarum	1.6	0.21	1.63389	Maximum body mass calculated from length	Shai Meiri, unpublished (length), converted to mass using equations from Feldmann et al. 2016	0.213223
Reptilia	Squamata	Squamata (Sauria)	Scincidae	Panaspis maculicollis	Panaspis maculicollis	1.6	0.21	1.63389	Maximum body mass calculated from length	Shai Meiri, unpublished (length), converted to mass using equations from Feldmann et al. 2016	0.213223
Reptilia	Squamata	Squamata (Sauria)	Scincidae	Papuascincus phaeodes	Papuascincus phaeodes	1.6	0.21	1.63389	Maximum body mass calculated from length	Shai Meiri, unpublished (length), converted to mass using equations from Feldmann et al. 2016	0.213223
Reptilia	Squamata	Squamata (Sauria)	Scincidae	Parvoscincus agtorum	Parvoscincus agtorum	1.6	0.21	1.62336	Maximum body mass calculated from length	Shai Meiri, unpublished (length), converted to mass using equations from Feldmann et al. 2016	0.210416
Reptilia	Squamata	Squamata (Sauria)	Scincidae	Parvoscincus banahaoensis	Parvoscincus banahaoensis	1.6	0.22	1.64447	Maximum body mass calculated from length	Shai Meiri, unpublished (length), converted to mass using equations from Feldmann et al. 2016	0.216025
Reptilia	Squamata	Squamata (Sauria)	Scincidae	Parvoscincus decipiens	Parvoscincus decipiens	1.6	0.21	1.63389	Maximum body mass calculated from length	Shai Meiri, unpublished (length), converted to mass using equations from Feldmann et al. 2016	0.213223
Reptilia	Squamata	Squamata (Sauria)	Scincidae	Scelotes anguineus	Scelotes anguineus	1.6	0.21	1.6102	Maximum body mass calculated from length	Shai Meiri, unpublished (length), converted to mass using equations from Feldmann et al. 2016	0.20688
Reptilia	Squamata	Squamata (Sauria)	Scincidae	Scincella potanini	Scincella potanini	1.6	0.2	1.57599	Maximum body mass calculated from length	Shai Meiri, unpublished (length), converted to mass using equations from Feldmann et al. 2016	0.197554
Reptilia	Squamata	Squamata (Sauria)	Scincidae	Sphenomorphus malaisei	Sphenomorphus malaisei	1.6	0.2	1.57599	Maximum body mass calculated from length	Shai Meiri, unpublished (length), converted to mass using equations from Feldmann et al. 2016	0.197554
Reptilia	Squamata	Squamata (Sauria)	Scincidae	Sphenomorphus microtympanus	Sphenomorphus microtympanus	1.6	0.21	1.63389	Maximum body mass calculated from length	Shai Meiri, unpublished (length), converted to mass using equations from Feldmann et al. 2016	0.213223
Reptilia	Squamata	Squamata (Sauria)	Scincidae	Sphenomorphus puncticentralis	Sphenomorphus puncticentralis	1.6	0.21	1.63389	Maximum body mass calculated from length	Shai Meiri, unpublished (length), converted to mass using equations from Feldmann et al. 2016	0.213223
Reptilia	Squamata	Squamata (Sauria)	Scincidae	Trachylepis nancycoutuae	Trachylepis nancycoutuae	1.6	0.21	1.63389	Maximum body mass calculated from length	Shai Meiri, unpublished (length), converted to mass using equations from Feldmann et al. 2016	0.213223
Reptilia	Squamata	Squamata (Sauria)	Scincidae	Typhlacontias rudebecki	Typhlacontias rudebecki	1.6	0.19	1.56593	Maximum body mass calculated from length	Shai Meiri, unpublished (length), converted to mass using equations from Feldmann et al. 2016	0.194772
Reptilia	Squamata	Squamata (Sauria)	Sphaerodactylidae	Gonatodes rayito	Gonatodes rayito	1.6	0.21	1.6209	Maximum body mass calculated from length	Shai Meiri, unpublished (length), converted to mass using equations from Feldmann et al. 2016	0.209756
Reptilia	Squamata	Squamata (Sauria)	Sphaerodactylidae	Pristurus celerrimus	Pristurus celerrimus	1.6	0.2	1.58532	Maximum body mass calculated from length	Shai Meiri, unpublished (length), converted to mass using equations from Feldmann et al. 2016	0.200118
Reptilia	Squamata	Squamata (Sauria)	Sphaerodactylidae	Pristurus crucifer	Pristurus crucifer	1.6	0.2	1.58532	Maximum body mass calculated from length	Shai Meiri, unpublished (length), converted to mass using equations from Feldmann et al. 2016	0.200118
Reptilia	Squamata	Squamata (Sauria)	Sphaerodactylidae	Pristurus flavipunctatus	Pristurus flavipunctatus	1.6	0.2	1.58532	Maximum body mass calculated from length	Shai Meiri, unpublished (length), converted to mass using equations from Feldmann et al. 2016	0.200118
Reptilia	Squamata	Squamata (Sauria)	Sphaerodactylidae	Pristurus gallagheri	Pristurus gallagheri	1.6	0.2	1.58532	Maximum body mass calculated from length	Shai Meiri, unpublished (length), converted to mass using equations from Feldmann et al. 2016	0.200118
Reptilia	Squamata	Squamata (Sauria)	Sphaerodactylidae	Pristurus longipes	Pristurus longipes	1.6	0.2	1.58532	Maximum body mass calculated from length	Shai Meiri, unpublished (length), converted to mass using equations from Feldmann et al. 2016	0.200118
Reptilia	Squamata	Squamata (Sauria)	Sphaerodactylidae	Pristurus sokotranus	Pristurus sokotranus	1.6	0.2	1.58532	Maximum body mass calculated from length	Shai Meiri, unpublished (length), converted to mass using equations from Feldmann et al. 2016	0.200118
Reptilia	Squamata	Squamata (Sauria)	Sphaerodactylidae	Quedenfeldtia moerens	Quedenfeldtia moerens	1.6	0.2	1.58532	Maximum body mass calculated from length	Shai Meiri, unpublished (length), converted to mass using equations from Feldmann et al. 2016	0.200118
Reptilia	Squamata	Squamata (Sauria)	Sphaerodactylidae	Sphaerodactylus elegans	Sphaerodactylus elegans	1.6	0.19	1.55027	Maximum body mass calculated from length	Shai Meiri, unpublished (length), converted to mass using equations from Feldmann et al. 2016	0.190408
Reptilia	Squamata	Squamata (Sauria)	Sphaerodactylidae	Sphaerodactylus nigropunctatus	Sphaerodactylus nigropunctatus	1.6	0.2	1.58532	Maximum body mass calculated from length	Shai Meiri, unpublished (length), converted to mass using equations from Feldmann et al. 2016	0.200118
Reptilia	Squamata	Squamata (Sauria)	Sphaerodactylidae	Sphaerodactylus richardsonii	Sphaerodactylus richardsonii	1.6	0.2	1.58532	Maximum body mass calculated from length	Shai Meiri, unpublished (length), converted to mass using equations from Feldmann et al. 2016	0.200118
Reptilia	Squamata	Squamata (Sauria)	Sphaerodactylidae	Sphaerodactylus sputator	Sphaerodactylus sputator	1.6	0.2	1.58532	Maximum body mass calculated from length	Shai Meiri, unpublished (length), converted to mass using equations from Feldmann et al. 2016	0.200118
Reptilia	Squamata	Squamata (Sauria)	Sphaerodactylidae	Sphaerodactylus vincenti	Sphaerodactylus vincenti	1.6	0.2	1.58532	Maximum body mass calculated from length	Shai Meiri, unpublished (length), converted to mass using equations from Feldmann et al. 2016	0.200118
Reptilia	Squamata	Squamata (Sauria)	Xantusiidae	Xantusia gilberti	Xantusia gilberti	1.6	0.21	1.63397	Maximum body mass calculated from length	Shai Meiri, unpublished (length), converted to mass using equations from Feldmann et al. 2016	0.213244
Reptilia	Squamata	Squamata (Sauria)	Xantusiidae	Xantusia wigginsi	Xantusia wigginsi	1.6	0.21	1.63397	Maximum body mass calculated from length	Shai Meiri, unpublished (length), converted to mass using equations from Feldmann et al. 2016	0.213244
Reptilia	Squamata	Squamata (Serpentes)	Atractaspididae	Aparallactus turneri	Aparallactus turneri	1.6	0.21	1.604	Maximum body mass calculated from length	Feldman et al. 2016	0.205206
Reptilia	Squamata	Squamata (Serpentes)	Colubridae (Dipsadinae)	Atractus heliobelluomini	Atractus heliobelluomini	1.6	0.19	1.56601	Maximum body mass calculated from length	Feldman et al. 2016	0.194794
Reptilia	Squamata	Squamata (Serpentes)	Colubridae (Dipsadinae)	Geophis maculiferus	Geophis maculiferus	1.6	0.22	1.64252	Maximum body mass calculated from length	Feldman et al. 2016	0.21551
Reptilia	Squamata	Squamata (Serpentes)	Homalopsidae	Brachyorrhos albus	Brachyorrhos albus	1.6	0.22	1.64154	Maximum body mass calculated from length	Feldman et al. 2016	0.215252
Reptilia	Squamata	Squamata (Serpentes)	Leptotyphlopidae	Epictia albifrons	Epictia albifrons	1.6	0.21	1.61779	Maximum body mass calculated from length	Wallach 2016 (length), converted to mass using equations from Feldmann et al. 2016	0.208921
Reptilia	Squamata	Squamata (Serpentes)	Leptotyphlopidae	Epictia martinezi	Epictia martinezi	1.6	0.2	1.58562	Maximum body mass calculated from length	Wallach 2016 (length), converted to mass using equations from Feldmann et al. 2016	0.200198
Reptilia	Squamata	Squamata (Serpentes)	Leptotyphlopidae	Epictia unicolor	Epictia unicolor	1.6	0.22	1.64742	Maximum body mass calculated from length	Feldman et al. 2016	0.216803
Reptilia	Squamata	Squamata (Serpentes)	Leptotyphlopidae	Mitophis asbolepis	Mitophis asbolepis	1.6	0.19	1.55039	Maximum body mass calculated from length	Feldman et al. 2016	0.19044
Reptilia	Squamata	Squamata (Serpentes)	Leptotyphlopidae	Mitophis leptepileptus	Mitophis leptepileptus	1.6	0.19	1.55039	Maximum body mass calculated from length	Feldman et al. 2016	0.19044
Reptilia	Squamata	Squamata (Serpentes)	Leptotyphlopidae	Myriopholis erythraeus	Myriopholis erythraeus	1.6	0.21	1.60607	Maximum body mass calculated from length	Feldman et al. 2016	0.205766
Reptilia	Squamata	Squamata (Serpentes)	Leptotyphlopidae	Myriopholis macrura	Myriopholis macrura	1.6	0.21	1.60607	Maximum body mass calculated from length	Feldman et al. 2016	0.205766
Reptilia	Squamata	Squamata (Serpentes)	Typhlopidae	Malayotyphlops denrorum	Malayotyphlops denrorum	1.6	0.2	1.58626	Maximum body mass calculated from length	Wynn et al. 2016 (length), converted to mass using equations from Feldmann et al. 2016	0.200374
Reptilia	Squamata	Squamata (Amphisbaenia)	Amphisbaenidae	Amphisbaena kiriri	Amphisbaena kiriri	1.7	0.24	1.72325	Maximum body mass calculated from length	Shai Meiri, unpublished (length), converted to mass using equations from Feldmann et al. 2016	0.236348
Reptilia	Squamata	Squamata (Amphisbaenia)	Amphisbaenidae	Amphisbaena mitchelli	Amphisbaena mitchelli	1.7	0.24	1.73164	Maximum body mass calculated from length	Shai Meiri, unpublished (length), converted to mass using equations from Feldmann et al. 2016	0.238458
Reptilia	Squamata	Squamata (Amphisbaenia)	Amphisbaenidae	Amphisbaena sanctaeritae	Amphisbaena sanctaeritae	1.7	0.24	1.73164	Maximum body mass calculated from length	Shai Meiri, unpublished (length), converted to mass using equations from Feldmann et al. 2016	0.238458
Reptilia	Squamata	Squamata (Sauria)	Chamaeleonidae	Brookesia bonsi	Brookesia bonsi	1.7	0.24	1.72512	Maximum body mass calculated from length	Shai Meiri, unpublished (length), converted to mass using equations from Feldmann et al. 2016	0.23682
Reptilia	Squamata	Squamata (Sauria)	Dactyloidae	Anolis anfiloquioi	Anolis anfiloquioi	1.7	0.23	1.70476	Maximum body mass calculated from length	Shai Meiri, unpublished (length), converted to mass using equations from Feldmann et al. 2016	0.231664
Reptilia	Squamata	Squamata (Sauria)	Dactyloidae	Anolis cyanopleurus	Anolis cyanopleurus	1.7	0.23	1.70476	Maximum body mass calculated from length	Shai Meiri, unpublished (length), converted to mass using equations from Feldmann et al. 2016	0.231664
Reptilia	Squamata	Squamata (Sauria)	Dactyloidae	Anolis lamari	Anolis lamari	1.7	0.23	1.68154	Maximum body mass calculated from length	Shai Meiri, unpublished (length), converted to mass using equations from Feldmann et al. 2016	0.225708
Reptilia	Squamata	Squamata (Sauria)	Dibamidae	Dibamus greeri	Dibamus greeri	1.7	0.24	1.74722	Maximum body mass calculated from length	Shai Meiri, unpublished (length), converted to mass using equations from Feldmann et al. 2016	0.242346
Reptilia	Squamata	Squamata (Sauria)	Gekkonidae	Alsophylax pipiens	Alsophylax pipiens	1.7	0.23	1.69167	Maximum body mass calculated from length	Shai Meiri, unpublished (length), converted to mass using equations from Feldmann et al. 2016	0.228317
Reptilia	Squamata	Squamata (Sauria)	Gekkonidae	Cnemaspis barbouri	Cnemaspis barbouri	1.7	0.24	1.73697	Maximum body mass calculated from length	Shai Meiri, unpublished (length), converted to mass using equations from Feldmann et al. 2016	0.239791
Reptilia	Squamata	Squamata (Sauria)	Gekkonidae	Cnemaspis graniticola	Cnemaspis graniticola	1.7	0.22	1.6582	Maximum body mass calculated from length	Shai Meiri, unpublished (length), converted to mass using equations from Feldmann et al. 2016	0.219638
Reptilia	Squamata	Squamata (Sauria)	Gekkonidae	Cnemaspis hitihamii	Cnemaspis hitihami	1.7	0.23	1.70293	Maximum body mass calculated from length	Shai Meiri, unpublished (length), converted to mass using equations from Feldmann et al. 2016	0.231196
Reptilia	Squamata	Squamata (Sauria)	Gekkonidae	Cnemaspis kottiyoorensis	Cnemaspis kottiyoorensis	1.7	0.23	1.69729	Maximum body mass calculated from length	Shai Meiri, unpublished (length), converted to mass using equations from Feldmann et al. 2016	0.229757
Reptilia	Squamata	Squamata (Sauria)	Gekkonidae	Cnemaspis lineatubercularis	Cnemaspis lineatubercularis	1.7	0.23	1.71422	Maximum body mass calculated from length	Shai Meiri, unpublished (length), converted to mass using equations from Feldmann et al. 2016	0.234068
Reptilia	Squamata	Squamata (Sauria)	Gekkonidae	Cnemaspis omari	Cnemaspis omari	1.7	0.22	1.6582	Maximum body mass calculated from length	Shai Meiri, unpublished (length), converted to mass using equations from Feldmann et al. 2016	0.219638
Reptilia	Squamata	Squamata (Sauria)	Gekkonidae	Cnemaspis phangngaensis	Cnemaspis phangngaensis	1.7	0.24	1.73697	Maximum body mass calculated from length	Shai Meiri, unpublished (length), converted to mass using equations from Feldmann et al. 2016	0.239791
Reptilia	Squamata	Squamata (Sauria)	Gekkonidae	Cnemaspis siamensis	Cnemaspis siamensis	1.7	0.24	1.73697	Maximum body mass calculated from length	Shai Meiri, unpublished (length), converted to mass using equations from Feldmann et al. 2016	0.239791
Reptilia	Squamata	Squamata (Sauria)	Gekkonidae	Cnemaspis wynadensis	Cnemaspis wynadensis	1.7	0.24	1.74841	Maximum body mass calculated from length	Shai Meiri, unpublished (length), converted to mass using equations from Feldmann et al. 2016	0.242643
Reptilia	Squamata	Squamata (Sauria)	Gekkonidae	Dixonius kaweesaki	Dixonius kaweesaki	1.7	0.23	1.69167	Maximum body mass calculated from length	Shai Meiri, unpublished (length), converted to mass using equations from Feldmann et al. 2016	0.228317
Reptilia	Squamata	Squamata (Sauria)	Gekkonidae	Hemidactylus adensis	Hemidactylus adensis	1.7	0.23	1.71422	Maximum body mass calculated from length	Shai Meiri, unpublished (length), converted to mass using equations from Feldmann et al. 2016	0.234068
Reptilia	Squamata	Squamata (Sauria)	Gekkonidae	Hemidactylus mandebensis	Hemidactylus mandebensis	1.7	0.23	1.68047	Maximum body mass calculated from length	Shai Meiri, unpublished (length), converted to mass using equations from Feldmann et al. 2016	0.225431
Reptilia	Squamata	Squamata (Sauria)	Gekkonidae	Hemiphyllodactylus harterti	Hemiphyllodactylus harterti	1.7	0.24	1.74841	Maximum body mass calculated from length	Shai Meiri, unpublished (length), converted to mass using equations from Feldmann et al. 2016	0.242643
Reptilia	Squamata	Squamata (Sauria)	Gekkonidae	Hemiphyllodactylus linnwayensis	Hemiphyllodactylus linnwayensis	1.7	0.23	1.68047	Maximum body mass calculated from length	Shai Meiri, unpublished (length), converted to mass using equations from Feldmann et al. 2016	0.225431
Reptilia	Squamata	Squamata (Sauria)	Gekkonidae	Hemiphyllodactylus serpispecus	Hemiphyllodactylus serpispecus	1.7	0.24	1.72557	Maximum body mass calculated from length	Shai Meiri, unpublished (length), converted to mass using equations from Feldmann et al. 2016	0.236933
Reptilia	Squamata	Squamata (Sauria)	Gekkonidae	Lepidodactylus intermedius	Lepidodactylus intermedius	1.7	0.24	1.73697	Maximum body mass calculated from length	Shai Meiri, unpublished (length), converted to mass using equations from Feldmann et al. 2016	0.239791
Reptilia	Squamata	Squamata (Sauria)	Gekkonidae	Lepidodactylus planicaudus	Lepidodactylus planicaudus	1.7	0.23	1.68047	Maximum body mass calculated from length	Shai Meiri, unpublished (length), converted to mass using equations from Feldmann et al. 2016	0.225431
Reptilia	Squamata	Squamata (Sauria)	Gekkonidae	Lepidodactylus yami	Lepidodactylus yami	1.7	0.24	1.74841	Maximum body mass calculated from length	Shai Meiri, unpublished (length), converted to mass using equations from Feldmann et al. 2016	0.242643
Reptilia	Squamata	Squamata (Sauria)	Gekkonidae	Lygodactylus fischeri	Lygodactylus fischeri	1.7	0.24	1.73697	Maximum body mass calculated from length	Shai Meiri, unpublished (length), converted to mass using equations from Feldmann et al. 2016	0.239791
Reptilia	Squamata	Squamata (Sauria)	Gekkonidae	Lygodactylus gravis	Lygodactylus gravis	1.7	0.24	1.73697	Maximum body mass calculated from length	Shai Meiri, unpublished (length), converted to mass using equations from Feldmann et al. 2016	0.239791
Reptilia	Squamata	Squamata (Sauria)	Gekkonidae	Lygodactylus keniensis	Lygodactylus keniensis	1.7	0.24	1.73697	Maximum body mass calculated from length	Shai Meiri, unpublished (length), converted to mass using equations from Feldmann et al. 2016	0.239791
Reptilia	Squamata	Squamata (Sauria)	Gekkonidae	Lygodactylus manni	Lygodactylus manni	1.7	0.24	1.73697	Maximum body mass calculated from length	Shai Meiri, unpublished (length), converted to mass using equations from Feldmann et al. 2016	0.239791
Reptilia	Squamata	Squamata (Sauria)	Gekkonidae	Lygodactylus methueni	Lygodactylus methueni	1.7	0.24	1.73697	Maximum body mass calculated from length	Shai Meiri, unpublished (length), converted to mass using equations from Feldmann et al. 2016	0.239791
Reptilia	Squamata	Squamata (Sauria)	Gekkonidae	Pachydactylus angolensis	Pachydactylus angolensis	1.7	0.24	1.73697	Maximum body mass calculated from length	Shai Meiri, unpublished (length), converted to mass using equations from Feldmann et al. 2016	0.239791
Reptilia	Squamata	Squamata (Sauria)	Gekkonidae	Pachydactylus punctatus	Pachydactylus punctatus	1.7	0.24	1.73697	Maximum body mass calculated from length	Shai Meiri, unpublished (length), converted to mass using equations from Feldmann et al. 2016	0.239791
Reptilia	Squamata	Squamata (Sauria)	Gekkonidae	Pachydactylus robertsi	Pachydactylus robertsi	1.7	0.24	1.73697	Maximum body mass calculated from length	Shai Meiri, unpublished (length), converted to mass using equations from Feldmann et al. 2016	0.239791
Reptilia	Squamata	Squamata (Sauria)	Gekkonidae	Paroedura vahiny	Paroedura vahiny	1.7	0.24	1.73697	Maximum body mass calculated from length	Shai Meiri, unpublished (length), converted to mass using equations from Feldmann et al. 2016	0.239791
Reptilia	Squamata	Squamata (Sauria)	Gekkonidae	Phelsuma borai	Phelsuma borai	1.7	0.23	1.70293	Maximum body mass calculated from length	Shai Meiri, unpublished (length), converted to mass using equations from Feldmann et al. 2016	0.231196
Reptilia	Squamata	Squamata (Sauria)	Gekkonidae	Trigonodactylus arabicus	Trigonodactylus arabicus	1.7	0.24	1.74841	Maximum body mass calculated from length	Shai Meiri, unpublished (length), converted to mass using equations from Feldmann et al. 2016	0.242643
Reptilia	Squamata	Squamata (Sauria)	Gekkonidae	Urocotyledon rasmusseni	Urocotyledon rasmusseni	1.7	0.24	1.72557	Maximum body mass calculated from length	Shai Meiri, unpublished (length), converted to mass using equations from Feldmann et al. 2016	0.236933
Reptilia	Squamata	Squamata (Sauria)	Gymnophthalmidae	Bachia guianensis	Bachia guianensis	1.7	0.24	1.73448	Maximum body mass calculated from length	Shai Meiri, unpublished (length), converted to mass using equations from Feldmann et al. 2016	0.23917
Reptilia	Squamata	Squamata (Sauria)	Gymnophthalmidae	Ecpleopus gaudichaudii	Ecpleopus gaudichaudii	1.7	0.22	1.66866	Maximum body mass calculated from length	Shai Meiri, unpublished (length), converted to mass using equations from Feldmann et al. 2016	0.222367
Reptilia	Squamata	Squamata (Sauria)	Gymnophthalmidae	Nothobachia ablephara	Nothobachia ablephara	1.7	0.23	1.69395	Maximum body mass calculated from length	Shai Meiri, unpublished (length), converted to mass using equations from Feldmann et al. 2016	0.228901
Reptilia	Squamata	Squamata (Sauria)	Gymnophthalmidae	Petracola angustisoma	Petracola angustisoma	1.7	0.24	1.72022	Maximum body mass calculated from length	Shai Meiri, unpublished (length), converted to mass using equations from Feldmann et al. 2016	0.235584
Reptilia	Squamata	Squamata (Sauria)	Phyllodactylidae	Asaccus gallagheri	Asaccus gallagheri	1.7	0.24	1.72213	Maximum body mass calculated from length	Shai Meiri, unpublished (length), converted to mass using equations from Feldmann et al. 2016	0.236067
Reptilia	Squamata	Squamata (Sauria)	Phyllodactylidae	Asaccus montanus	Asaccus montanus	1.7	0.24	1.72213	Maximum body mass calculated from length	Shai Meiri, unpublished (length), converted to mass using equations from Feldmann et al. 2016	0.236067
Reptilia	Squamata	Squamata (Sauria)	Scincidae	Brachymeles vermis	Brachymeles vermis	1.7	0.24	1.74722	Maximum body mass calculated from length	Shai Meiri, unpublished (length), converted to mass using equations from Feldmann et al. 2016	0.242346
Reptilia	Squamata	Squamata (Sauria)	Scincidae	Celatiscincus similis	Celatiscincus similis	1.7	0.23	1.69324	Maximum body mass calculated from length	Shai Meiri, unpublished (length), converted to mass using equations from Feldmann et al. 2016	0.228719
Reptilia	Squamata	Squamata (Sauria)	Scincidae	Cryptoblepharus aldabrae	Cryptoblepharus aldabrae	1.7	0.23	1.70529	Maximum body mass calculated from length	Shai Meiri, unpublished (length), converted to mass using equations from Feldmann et al. 2016	0.231797
Reptilia	Squamata	Squamata (Sauria)	Scincidae	Flexiseps ornaticeps	Flexiseps ornaticeps	1.7	0.22	1.66725	Maximum body mass calculated from length	Shai Meiri, unpublished (length), converted to mass using equations from Feldmann et al. 2016	0.222
Reptilia	Squamata	Squamata (Sauria)	Scincidae	Lerista anyara	Lerista anyara	1.7	0.24	1.73323	Maximum body mass calculated from length	Shai Meiri, unpublished (length), converted to mass using equations from Feldmann et al. 2016	0.238856
Reptilia	Squamata	Squamata (Sauria)	Scincidae	Lerista borealis	Lerista borealis	1.7	0.24	1.73448	Maximum body mass calculated from length	Shai Meiri, unpublished (length), converted to mass using equations from Feldmann et al. 2016	0.23917
Reptilia	Squamata	Squamata (Sauria)	Scincidae	Lerista kalumburu	Lerista kalumburu	1.7	0.24	1.73448	Maximum body mass calculated from length	Shai Meiri, unpublished (length), converted to mass using equations from Feldmann et al. 2016	0.23917
Reptilia	Squamata	Squamata (Sauria)	Scincidae	Lerista lineata	Lerista lineata	1.7	0.22	1.66725	Maximum body mass calculated from length	Shai Meiri, unpublished (length), converted to mass using equations from Feldmann et al. 2016	0.222
Reptilia	Squamata	Squamata (Sauria)	Scincidae	Lipinia macrotympana	Lipinia macrotympana	1.7	0.24	1.71982	Maximum body mass calculated from length	Shai Meiri, unpublished (length), converted to mass using equations from Feldmann et al. 2016	0.235483
Reptilia	Squamata	Squamata (Sauria)	Scincidae	Lygosoma lineolatum	Lygosoma lineolatum	1.7	0.24	1.73448	Maximum body mass calculated from length	Shai Meiri, unpublished (length), converted to mass using equations from Feldmann et al. 2016	0.23917
Reptilia	Squamata	Squamata (Sauria)	Scincidae	Parvoscincus abstrusus	Parvoscincus abstrusus	1.7	0.22	1.67409	Maximum body mass calculated from length	Shai Meiri, unpublished (length), converted to mass using equations from Feldmann et al. 2016	0.223779
Reptilia	Squamata	Squamata (Sauria)	Scincidae	Proscelotes aenea	Proscelotes aenea	1.7	0.23	1.70067	Maximum body mass calculated from length	Shai Meiri, unpublished (length), converted to mass using equations from Feldmann et al. 2016	0.23062
Reptilia	Squamata	Squamata (Sauria)	Scincidae	Typhlacontias gracilis	Typhlacontias gracilis	1.7	0.24	1.74722	Maximum body mass calculated from length	Shai Meiri, unpublished (length), converted to mass using equations from Feldmann et al. 2016	0.242346
Reptilia	Squamata	Squamata (Sauria)	Scincidae	Typhlacontias punctatissimus	Typhlacontias punctatissimus	1.7	0.24	1.74722	Maximum body mass calculated from length	Shai Meiri, unpublished (length), converted to mass using equations from Feldmann et al. 2016	0.242346
Reptilia	Squamata	Squamata (Sauria)	Sphaerodactylidae	Gonatodes ligiae	Gonatodes ligiae	1.7	0.22	1.66915	Maximum body mass calculated from length	Shai Meiri, unpublished (length), converted to mass using equations from Feldmann et al. 2016	0.222495
Reptilia	Squamata	Squamata (Sauria)	Sphaerodactylidae	Pristurus saada	Pristurus saada	1.7	0.23	1.70596	Maximum body mass calculated from length	Shai Meiri, unpublished (length), converted to mass using equations from Feldmann et al. 2016	0.231968
Reptilia	Squamata	Squamata (Sauria)	Sphaerodactylidae	Sphaerodactylus alphus	Sphaerodactylus alphus	1.7	0.24	1.73079	Maximum body mass calculated from length	Shai Meiri, unpublished (length), converted to mass using equations from Feldmann et al. 2016	0.238245
Reptilia	Squamata	Squamata (Sauria)	Sphaerodactylidae	Sphaerodactylus copei	Sphaerodactylus copei	1.7	0.23	1.70596	Maximum body mass calculated from length	Shai Meiri, unpublished (length), converted to mass using equations from Feldmann et al. 2016	0.231968
Reptilia	Squamata	Squamata (Sauria)	Sphaerodactylidae	Sphaerodactylus mariguanae	Sphaerodactylus mariguanae	1.7	0.23	1.70596	Maximum body mass calculated from length	Shai Meiri, unpublished (length), converted to mass using equations from Feldmann et al. 2016	0.231968
Reptilia	Squamata	Squamata (Serpentes)	Typhlopidae	Indotyphlops ahsanai	Indotyphlops ahsanai	1.7	0.23	1.67899	Maximum body mass calculated from length	Feldman et al. 2016	0.225048
Reptilia	Squamata	Squamata (Serpentes)	Typhlopidae	Malayotyphlops kraalii	Malayotyphlops kraalii	1.7	0.23	1.67899	Maximum body mass calculated from length	Feldman et al. 2016	0.225048
Reptilia	Squamata	Squamata (Serpentes)	Xenodermidae	Achalinus timi	Achalinus timi	1.7	0.24	1.72008	Maximum body mass calculated from length	Ziegler et al. 2019b (length), converted to mass using equations from Feldmann et al. 2016	0.235549
Mammalia	Eutheria	Soricomorpha	Soricidae	Crocidura levicula	Crocidura levicula	1.8	0.25	1.77	mean adult mass, unsexed	Smith et al. 2003	0.247973
Reptilia	Squamata	Squamata (Amphisbaenia)	Amphisbaenidae	Cynisca senegalensis	Cynisca senegalensis	1.8	0.26	1.81729	Maximum body mass calculated from length	Shai Meiri, unpublished (length), converted to mass using equations from Feldmann et al. 2016	0.259425
Reptilia	Squamata	Squamata (Sauria)	Dactyloidae	Anolis dollfusianus	Anolis dollfusianus	1.8	0.26	1.82405	Maximum body mass calculated from length	Shai Meiri, unpublished (length), converted to mass using equations from Feldmann et al. 2016	0.261038
Reptilia	Squamata	Squamata (Sauria)	Dactyloidae	Anolis etheridgei	Anolis etheridgei	1.8	0.26	1.82405	Maximum body mass calculated from length	Shai Meiri, unpublished (length), converted to mass using equations from Feldmann et al. 2016	0.261038
Reptilia	Squamata	Squamata (Sauria)	Dactyloidae	Anolis quaggulus	Anolis quaggulus	1.8	0.25	1.78771	Maximum body mass calculated from length	Shai Meiri, unpublished (length), converted to mass using equations from Feldmann et al. 2016	0.252296
Reptilia	Squamata	Squamata (Sauria)	Dactyloidae	Anolis sacamecatensis	Anolis sacamecatensis	1.8	0.26	1.82405	Maximum body mass calculated from length	Shai Meiri, unpublished (length), converted to mass using equations from Feldmann et al. 2016	0.261038
Reptilia	Squamata	Squamata (Sauria)	Dactyloidae	Anolis zeus	Anolis zeus	1.8	0.26	1.82405	Maximum body mass calculated from length	Shai Meiri, unpublished (length), converted to mass using equations from Feldmann et al. 2016	0.261038
Reptilia	Squamata	Squamata (Sauria)	Diplodactylidae	Dierogekko kaalaensis	Dierogekko kaalaensis	1.8	0.26	1.8265	Maximum body mass calculated from length	Shai Meiri, unpublished (length), converted to mass using equations from Feldmann et al. 2016	0.26162
Reptilia	Squamata	Squamata (Sauria)	Diplodactylidae	Dierogekko thomaswhitei	Dierogekko thomaswhitei	1.8	0.25	1.7657	Maximum body mass calculated from length	Shai Meiri, unpublished (length), converted to mass using equations from Feldmann et al. 2016	0.246917
Reptilia	Squamata	Squamata (Sauria)	Diplodactylidae	Dierogekko validiclavis	Dierogekko validiclavis	1.8	0.25	1.77775	Maximum body mass calculated from length	Shai Meiri, unpublished (length), converted to mass using equations from Feldmann et al. 2016	0.249871
Reptilia	Squamata	Squamata (Sauria)	Diplodactylidae	Strophurus horneri	Strophurus horneri	1.8	0.25	1.77775	Maximum body mass calculated from length	Shai Meiri, unpublished (length), converted to mass using equations from Feldmann et al. 2016	0.249871
Reptilia	Squamata	Squamata (Sauria)	Gekkonidae	Cnemaspis chanthaburiensis	Cnemaspis chanthaburiensis	1.8	0.25	1.78302	Maximum body mass calculated from length	Shai Meiri, unpublished (length), converted to mass using equations from Feldmann et al. 2016	0.251157
Reptilia	Squamata	Squamata (Sauria)	Gekkonidae	Cnemaspis pseudomcguirei	Cnemaspis pseudomcguirei	1.8	0.25	1.79466	Maximum body mass calculated from length	Shai Meiri, unpublished (length), converted to mass using equations from Feldmann et al. 2016	0.253982
Reptilia	Squamata	Squamata (Sauria)	Gekkonidae	Dixonius hangseesom	Dixonius hangseesom	1.8	0.24	1.7507	Maximum body mass calculated from length	Shai Meiri, unpublished (length), converted to mass using equations from Feldmann et al. 2016	0.243212
Reptilia	Squamata	Squamata (Sauria)	Gekkonidae	Ebenavia robusta	Ebenavia robusta	1.8	0.26	1.80634	Maximum body mass calculated from length	Shai Meiri, unpublished (length), converted to mass using equations from Feldmann et al. 2016	0.2568
Reptilia	Squamata	Squamata (Sauria)	Gekkonidae	Hemidactylus lanzai	Hemidactylus lanzai	1.8	0.25	1.78302	Maximum body mass calculated from length	Shai Meiri, unpublished (length), converted to mass using equations from Feldmann et al. 2016	0.251157
Reptilia	Squamata	Squamata (Sauria)	Gekkonidae	Pachydactylus otaviensis	Pachydactylus otaviensis	1.8	0.27	1.84168	Maximum body mass calculated from length	Shai Meiri, unpublished (length), converted to mass using equations from Feldmann et al. 2016	0.265215
Reptilia	Squamata	Squamata (Sauria)	Gekkonidae	Rhoptropus boultoni	Rhoptropus montanus	1.8	0.25	1.78302	Maximum body mass calculated from length	Shai Meiri, unpublished (length), converted to mass using equations from Feldmann et al. 2016	0.251157
Reptilia	Squamata	Squamata (Sauria)	Gerrhosauridae	Tetradactylus eastwoodae	Tetradactylus eastwoodae	1.8	0.26	1.80331	Maximum body mass calculated from length	Shai Meiri, unpublished (length), converted to mass using equations from Feldmann et al. 2016	0.256071
Reptilia	Squamata	Squamata (Sauria)	Gymnophthalmidae	Bachia heteropa	Bachia heteropa	1.8	0.26	1.80331	Maximum body mass calculated from length	Shai Meiri, unpublished (length), converted to mass using equations from Feldmann et al. 2016	0.256071
Reptilia	Squamata	Squamata (Sauria)	Gymnophthalmidae	Bachia heteropa	Bachia trinitatis	1.8	0.26	1.80331	Maximum body mass calculated from length	Shai Meiri, unpublished (length), converted to mass using equations from Feldmann et al. 2016	0.256071
Reptilia	Squamata	Squamata (Sauria)	Gymnophthalmidae	Cercosaura nigroventris	Cercosaura nigroventris	1.8	0.25	1.78623	Maximum body mass calculated from length	Shai Meiri, unpublished (length), converted to mass using equations from Feldmann et al. 2016	0.251936
Reptilia	Squamata	Squamata (Sauria)	Gymnophthalmidae	Kaieteurosaurus hindsi	Kaieteurosaurus hindsi	1.8	0.26	1.82666	Maximum body mass calculated from length	Shai Meiri, unpublished (length), converted to mass using equations from Feldmann et al. 2016	0.261659
Reptilia	Squamata	Squamata (Sauria)	Gymnophthalmidae	Loxopholis rugiceps	Loxopholis rugiceps	1.8	0.25	1.77289	Maximum body mass calculated from length	Shai Meiri, unpublished (length), converted to mass using equations from Feldmann et al. 2016	0.248681
Reptilia	Squamata	Squamata (Sauria)	Scincidae	Brachymeles cobos	Brachymeles cobos	1.8	0.26	1.83129	Maximum body mass calculated from length	Shai Meiri, unpublished (length), converted to mass using equations from Feldmann et al. 2016	0.262757
Reptilia	Squamata	Squamata (Sauria)	Scincidae	Carlia storri	Carlia storri	1.8	0.24	1.75406	Maximum body mass calculated from length	Shai Meiri, unpublished (length), converted to mass using equations from Feldmann et al. 2016	0.244045
Reptilia	Squamata	Squamata (Sauria)	Scincidae	Cryptoblepharus australis	Cryptoblepharus australis	1.8	0.25	1.77881	Maximum body mass calculated from length	Shai Meiri, unpublished (length), converted to mass using equations from Feldmann et al. 2016	0.250129
Reptilia	Squamata	Squamata (Sauria)	Scincidae	Ctenotus nasutus	Ctenotus nasutus	1.8	0.24	1.75406	Maximum body mass calculated from length	Shai Meiri, unpublished (length), converted to mass using equations from Feldmann et al. 2016	0.244045
Reptilia	Squamata	Squamata (Sauria)	Scincidae	Ctenotus tantillus	Ctenotus tantillus	1.8	0.26	1.80379	Maximum body mass calculated from length	Shai Meiri, unpublished (length), converted to mass using equations from Feldmann et al. 2016	0.256187
Reptilia	Squamata	Squamata (Sauria)	Scincidae	Emoia loveridgei	Emoia loveridgei	1.8	0.24	1.75406	Maximum body mass calculated from length	Shai Meiri, unpublished (length), converted to mass using equations from Feldmann et al. 2016	0.244045
Reptilia	Squamata	Squamata (Sauria)	Scincidae	Kuniesaurus albiauris	Kuniesaurus albiauris	1.8	0.24	1.75406	Maximum body mass calculated from length	Shai Meiri, unpublished (length), converted to mass using equations from Feldmann et al. 2016	0.244045
Reptilia	Squamata	Squamata (Sauria)	Scincidae	Lankascincus dorsicatenatus	Lankascincus dorsicatenatus	1.8	0.26	1.81638	Maximum body mass calculated from length	Shai Meiri, unpublished (length), converted to mass using equations from Feldmann et al. 2016	0.259206
Reptilia	Squamata	Squamata (Sauria)	Scincidae	Lerista robusta	Lerista robusta	1.8	0.26	1.80331	Maximum body mass calculated from length	Shai Meiri, unpublished (length), converted to mass using equations from Feldmann et al. 2016	0.256071
Reptilia	Squamata	Squamata (Sauria)	Scincidae	Lipinia quadrivittata	Lipinia quadrivittata	1.8	0.24	1.75406	Maximum body mass calculated from length	Shai Meiri, unpublished (length), converted to mass using equations from Feldmann et al. 2016	0.244045
Reptilia	Squamata	Squamata (Sauria)	Scincidae	Melanoseps pygmaeus	Melanoseps pygmaeus	1.8	0.25	1.7943	Maximum body mass calculated from length	Shai Meiri, unpublished (length), converted to mass using equations from Feldmann et al. 2016	0.253894
Reptilia	Squamata	Squamata (Sauria)	Scincidae	Morethia ruficauda	Morethia ruficauda	1.8	0.24	1.75406	Maximum body mass calculated from length	Shai Meiri, unpublished (length), converted to mass using equations from Feldmann et al. 2016	0.244045
Reptilia	Squamata	Squamata (Sauria)	Scincidae	Nannoscincus mariei	Nannoscincus mariei	1.8	0.24	1.75406	Maximum body mass calculated from length	Shai Meiri, unpublished (length), converted to mass using equations from Feldmann et al. 2016	0.244045
Reptilia	Squamata	Squamata (Sauria)	Scincidae	Parvoscincus aurorus	Parvoscincus aurorus	1.8	0.26	1.83409	Maximum body mass calculated from length	Shai Meiri, unpublished (length), converted to mass using equations from Feldmann et al. 2016	0.263421
Reptilia	Squamata	Squamata (Sauria)	Scincidae	Scelotes arenicolus	Scelotes arenicolus	1.8	0.27	1.84209	Maximum body mass calculated from length	Shai Meiri, unpublished (length), converted to mass using equations from Feldmann et al. 2016	0.26531
Reptilia	Squamata	Squamata (Sauria)	Scincidae	Scelotes duttoni	Scelotes duttoni	1.8	0.26	1.80331	Maximum body mass calculated from length	Shai Meiri, unpublished (length), converted to mass using equations from Feldmann et al. 2016	0.256071
Reptilia	Squamata	Squamata (Sauria)	Scincidae	Sigaloseps conditus	Sigaloseps conditus	1.8	0.24	1.75406	Maximum body mass calculated from length	Shai Meiri, unpublished (length), converted to mass using equations from Feldmann et al. 2016	0.244045
Reptilia	Squamata	Squamata (Sauria)	Scincidae	Sigaloseps deplanchei	Sigaloseps deplanchei	1.8	0.24	1.75406	Maximum body mass calculated from length	Shai Meiri, unpublished (length), converted to mass using equations from Feldmann et al. 2016	0.244045
Reptilia	Squamata	Squamata (Sauria)	Scincidae	Tytthoscincus cophias	Tytthoscincus cophias	1.8	0.24	1.75406	Maximum body mass calculated from length	Shai Meiri, unpublished (length), converted to mass using equations from Feldmann et al. 2016	0.244045
Reptilia	Squamata	Squamata (Sauria)	Sphaerodactylidae	Gonatodes petersi	Gonatodes petersi	1.8	0.27	1.84161	Maximum body mass calculated from length	Shai Meiri, unpublished (length), converted to mass using equations from Feldmann et al. 2016	0.265198
Reptilia	Squamata	Squamata (Serpentes)	Anomalepididae	Anomalepis colombia	Anomalepis colombia	1.8	0.25	1.76611	Maximum body mass calculated from length	Feldman et al. 2016	0.247017
Reptilia	Squamata	Squamata (Serpentes)	Colubridae	Calamaria javanica	Calamaria javanica	1.8	0.25	1.77542	Maximum body mass calculated from length	Feldman et al. 2016	0.249302
Reptilia	Squamata	Squamata (Serpentes)	Colubridae	Macrocalamus vogeli	Macrocalamus vogeli	1.8	0.25	1.77542	Maximum body mass calculated from length	Feldman et al. 2016	0.249302
Reptilia	Squamata	Squamata (Serpentes)	Colubridae	Pseudorabdion taylori	Pseudorabdion taylori	1.8	0.27	1.84671	Maximum body mass calculated from length	Feldman et al. 2016	0.266398
Reptilia	Squamata	Squamata (Serpentes)	Colubridae	Tantilla ceboruca	Tantilla ceboruca	1.8	0.27	1.84671	Maximum body mass calculated from length	Feldman et al. 2016	0.266398
Reptilia	Squamata	Squamata (Serpentes)	Gerrhopilidae	Gerrhopilus ater	Gerrhopilus ater	1.8	0.25	1.76611	Maximum body mass calculated from length	Feldman et al. 2016	0.247017
Reptilia	Squamata	Squamata (Serpentes)	Leptotyphlopidae	Epictia antoniogarciai	Epictia antoniogarciai	1.8	0.26	1.82954	Maximum body mass calculated from length	Koch et al. 2015 (length), converted to mass using equations from Feldmann et al. 2016	0.262341
Reptilia	Squamata	Squamata (Serpentes)	Leptotyphlopidae	Epictia bakewelli	Epictia bakewelli	1.8	0.26	1.8405	Maximum body mass calculated from length	Wallach 2016 (length), converted to mass using equations from Feldmann et al. 2016	0.264936
Reptilia	Squamata	Squamata (Serpentes)	Leptotyphlopidae	Epictia schneideri	Epictia schneideri	1.8	0.26	1.8405	Maximum body mass calculated from length	Wallach 2016 (length), converted to mass using equations from Feldmann et al. 2016	0.264936
Reptilia	Squamata	Squamata (Serpentes)	Leptotyphlopidae	Leptotyphlops kafubi	Leptotyphlops kafubi	1.8	0.25	1.76404	Maximum body mass calculated from length	Feldman et al. 2016	0.246508
Reptilia	Squamata	Squamata (Serpentes)	Leptotyphlopidae	Leptotyphlops telloi	Leptotyphlops telloi	1.8	0.26	1.81847	Maximum body mass calculated from length	Feldman et al. 2016	0.259707
Reptilia	Squamata	Squamata (Serpentes)	Leptotyphlopidae	Mitophis pyrites	Mitophis pyrites	1.8	0.24	1.75735	Maximum body mass calculated from length	Feldman et al. 2016	0.244859
Reptilia	Squamata	Squamata (Serpentes)	Leptotyphlopidae	Myriopholis rouxestevae	Myriopholis rouxestevae	1.8	0.26	1.81847	Maximum body mass calculated from length	Feldman et al. 2016	0.259707
Reptilia	Squamata	Squamata (Serpentes)	Xenodermatidae	Xylophis captaini	Xylophis captaini	1.8	0.25	1.77377	Maximum body mass calculated from length	Feldman et al. 2016	0.248897
Aves	Neoaves	Apodiformes	Trochilidae	Mellisuga helenae	Mellisuga helenae	1.9	0.28	1.9	mean (presumably, of adults), unsexed	Myrvhold et al. 2015	0.278754
Aves	Neoaves	Apodiformes	Trochilidae	Thaumastura cora	Thaumastura cora	1.9	0.28	1.9	mean (presumably, of adults), unsexed	Myrvhold et al. 2015	0.278754
Reptilia	Squamata	Squamata (Amphisbaenia)	Amphisbaenidae	Amphisbaena arenicola	Amphisbaena arenicola	1.9	0.27	1.86129	Maximum body mass calculated from length	Shai Meiri, unpublished (length), converted to mass using equations from Feldmann et al. 2016	0.269814
Reptilia	Squamata	Squamata (Amphisbaenia)	Amphisbaenidae	Amphisbaena carlgansi	Amphisbaena carlgansi	1.9	0.27	1.86129	Maximum body mass calculated from length	Shai Meiri, unpublished (length), converted to mass using equations from Feldmann et al. 2016	0.269814
Reptilia	Squamata	Squamata (Amphisbaenia)	Amphisbaenidae	Amphisbaena nigricauda	Amphisbaena nigricauda	1.9	0.27	1.86129	Maximum body mass calculated from length	Shai Meiri, unpublished (length), converted to mass using equations from Feldmann et al. 2016	0.269814
Reptilia	Squamata	Squamata (Amphisbaenia)	Amphisbaenidae	Cynisca feae	Cynisca feae	1.9	0.27	1.86129	Maximum body mass calculated from length	Shai Meiri, unpublished (length), converted to mass using equations from Feldmann et al. 2016	0.269814
Reptilia	Squamata	Squamata (Sauria)	Agamidae	Ceratophora karu	Ceratophora karu	1.9	0.29	1.94266	Maximum body mass calculated from length	Shai Meiri, unpublished (length), converted to mass using equations from Feldmann et al. 2016	0.288396
Reptilia	Squamata	Squamata (Sauria)	Agamidae	Sitana schleichi	Sitana schleichi	1.9	0.27	1.86825	Maximum body mass calculated from length	Shai Meiri, unpublished (length), converted to mass using equations from Feldmann et al. 2016	0.271434
Reptilia	Squamata	Squamata (Sauria)	Dactyloidae	Anolis cryptolimifrons	Anolis cryptolimifrons	1.9	0.29	1.94873	Maximum body mass calculated from length	Shai Meiri, unpublished (length), converted to mass using equations from Feldmann et al. 2016	0.289751
Reptilia	Squamata	Squamata (Sauria)	Dactyloidae	Anolis elcopeensis	Anolis elcopeensis	1.9	0.29	1.94873	Maximum body mass calculated from length	Shai Meiri, unpublished (length), converted to mass using equations from Feldmann et al. 2016	0.289751
Reptilia	Squamata	Squamata (Sauria)	Dactyloidae	Anolis prasinorius	Anolis prasinorius	1.9	0.29	1.94873	Maximum body mass calculated from length	Shai Meiri, unpublished (length), converted to mass using equations from Feldmann et al. 2016	0.289751
Reptilia	Squamata	Squamata (Sauria)	Dactyloidae	Anolis rimarum	Anolis rimarum	1.9	0.29	1.94873	Maximum body mass calculated from length	Shai Meiri, unpublished (length), converted to mass using equations from Feldmann et al. 2016	0.289751
Reptilia	Squamata	Squamata (Sauria)	Dactyloidae	Anolis tenorioensis	Anolis tenorioensis	1.9	0.29	1.94873	Maximum body mass calculated from length	Shai Meiri, unpublished (length), converted to mass using equations from Feldmann et al. 2016	0.289751
Reptilia	Squamata	Squamata (Sauria)	Dibamidae	Dibamus vorisi	Dibamus vorisi	1.9	0.29	1.94476	Maximum body mass calculated from length	Shai Meiri, unpublished (length), converted to mass using equations from Feldmann et al. 2016	0.288867
Reptilia	Squamata	Squamata (Sauria)	Diplodactylidae	Diplodactylus galaxias	Diplodactylus galaxias	1.9	0.28	1.9013	Maximum body mass calculated from length	Shai Meiri, unpublished (length), converted to mass using equations from Feldmann et al. 2016	0.279051
Reptilia	Squamata	Squamata (Sauria)	Gekkonidae	Cnemaspis huaseesom	Cnemaspis huaseesom	1.9	0.28	1.91368	Maximum body mass calculated from length	Shai Meiri, unpublished (length), converted to mass using equations from Feldmann et al. 2016	0.281869
Reptilia	Squamata	Squamata (Sauria)	Gekkonidae	Cnemaspis jerdonii	Cnemaspis jerdonii	1.9	0.27	1.85356	Maximum body mass calculated from length	Shai Meiri, unpublished (length), converted to mass using equations from Feldmann et al. 2016	0.268006
Reptilia	Squamata	Squamata (Sauria)	Gekkonidae	Cnemaspis selamatkanmerapoh	Cnemaspis selamatkanmerapoh	1.9	0.28	1.90156	Maximum body mass calculated from length	Shai Meiri, unpublished (length), converted to mass using equations from Feldmann et al. 2016	0.279109
Reptilia	Squamata	Squamata (Sauria)	Gekkonidae	Hemidactylus curlei	Hemidactylus curlei	1.9	0.27	1.85356	Maximum body mass calculated from length	Shai Meiri, unpublished (length), converted to mass using equations from Feldmann et al. 2016	0.268006
Reptilia	Squamata	Squamata (Sauria)	Gekkonidae	Hemidactylus somalicus	Hemidactylus somalicus	1.9	0.27	1.85356	Maximum body mass calculated from length	Shai Meiri, unpublished (length), converted to mass using equations from Feldmann et al. 2016	0.268006
Reptilia	Squamata	Squamata (Sauria)	Gekkonidae	Hemiphyllodactylus hongkongensis	Hemiphyllodactylus hongkongensis	1.9	0.27	1.85356	Maximum body mass calculated from length	Shai Meiri, unpublished (length), converted to mass using equations from Feldmann et al. 2016	0.268006
Reptilia	Squamata	Squamata (Sauria)	Gekkonidae	Hemiphyllodactylus khlonglanensis	Hemiphyllodactylus khlonglanensis	1.9	0.27	1.87027	Maximum body mass calculated from length	Shai Meiri, unpublished (length), converted to mass using equations from Feldmann et al. 2016	0.271904
Reptilia	Squamata	Squamata (Sauria)	Gekkonidae	Hemiphyllodactylus kyaiktiyoensis	Hemiphyllodactylus kyaiktiyoensis	1.9	0.28	1.90156	Maximum body mass calculated from length	Shai Meiri, unpublished (length), converted to mass using equations from Feldmann et al. 2016	0.279109
Reptilia	Squamata	Squamata (Sauria)	Gekkonidae	Hemiphyllodactylus pinlaungensis	Hemiphyllodactylus pinlaungensis	1.9	0.27	1.85356	Maximum body mass calculated from length	Shai Meiri, unpublished (length), converted to mass using equations from Feldmann et al. 2016	0.268006
Reptilia	Squamata	Squamata (Sauria)	Gekkonidae	Lepidodactylus orientalis	Lepidodactylus orientalis	1.9	0.27	1.85356	Maximum body mass calculated from length	Shai Meiri, unpublished (length), converted to mass using equations from Feldmann et al. 2016	0.268006
Reptilia	Squamata	Squamata (Sauria)	Gekkonidae	Lygodactylus capensis	Lygodactylus capensis	1.9	0.27	1.85356	Maximum body mass calculated from length	Shai Meiri, unpublished (length), converted to mass using equations from Feldmann et al. 2016	0.268006
Reptilia	Squamata	Squamata (Sauria)	Gekkonidae	Lygodactylus picturatus	Lygodactylus picturatus	1.9	0.27	1.85356	Maximum body mass calculated from length	Shai Meiri, unpublished (length), converted to mass using equations from Feldmann et al. 2016	0.268006
Reptilia	Squamata	Squamata (Sauria)	Gekkonidae	Mediodactylus kotschyi	Mediodactylus oertzeni	1.9	0.28	1.88948	Maximum body mass calculated from length	Shai Meiri, unpublished (length), converted to mass using equations from Feldmann et al. 2016	0.276343
Reptilia	Squamata	Squamata (Sauria)	Gekkonidae	Pachydactylus bicolor	Pachydactylus bicolor	1.9	0.27	1.85356	Maximum body mass calculated from length	Shai Meiri, unpublished (length), converted to mass using equations from Feldmann et al. 2016	0.268006
Reptilia	Squamata	Squamata (Sauria)	Gekkonidae	Pachydactylus montanus	Pachydactylus montanus	1.9	0.28	1.88948	Maximum body mass calculated from length	Shai Meiri, unpublished (length), converted to mass using equations from Feldmann et al. 2016	0.276343
Reptilia	Squamata	Squamata (Sauria)	Gekkonidae	Phelsuma klemmeri	Phelsuma klemmeri	1.9	0.27	1.85356	Maximum body mass calculated from length	Shai Meiri, unpublished (length), converted to mass using equations from Feldmann et al. 2016	0.268006
Reptilia	Squamata	Squamata (Sauria)	Gymnophthalmidae	Bachia talpa	Bachia talpa	1.9	0.27	1.87374	Maximum body mass calculated from length	Shai Meiri, unpublished (length), converted to mass using equations from Feldmann et al. 2016	0.272709
Reptilia	Squamata	Squamata (Sauria)	Gymnophthalmidae	Cercosaura steyeri	Cercosaura steyeri	1.9	0.28	1.90945	Maximum body mass calculated from length	Shai Meiri, unpublished (length), converted to mass using equations from Feldmann et al. 2016	0.280908
Reptilia	Squamata	Squamata (Sauria)	Gymnophthalmidae	Loxopholis parietalis	Loxopholis parietalis	1.9	0.28	1.90945	Maximum body mass calculated from length	Shai Meiri, unpublished (length), converted to mass using equations from Feldmann et al. 2016	0.280908
Reptilia	Squamata	Squamata (Sauria)	Gymnophthalmidae	Micrablepharus maximiliani	Micrablepharus maximiliani	1.9	0.27	1.86746	Maximum body mass calculated from length	Shai Meiri, unpublished (length), converted to mass using equations from Feldmann et al. 2016	0.271251
Reptilia	Squamata	Squamata (Sauria)	Gymnophthalmidae	Stenolepis ridleyi	Stenolepis ridleyi	1.9	0.28	1.90945	Maximum body mass calculated from length	Shai Meiri, unpublished (length), converted to mass using equations from Feldmann et al. 2016	0.280908
Reptilia	Squamata	Squamata (Sauria)	Gymnophthalmidae	Vanzosaura rubricauda	Vanzosaura rubricauda	1.9	0.28	1.90945	Maximum body mass calculated from length	Shai Meiri, unpublished (length), converted to mass using equations from Feldmann et al. 2016	0.280908
Reptilia	Squamata	Squamata (Sauria)	Lacertidae	Latastia taylori	Latastia taylori	1.9	0.28	1.89394	Maximum body mass calculated from length	Shai Meiri, unpublished (length), converted to mass using equations from Feldmann et al. 2016	0.277365
Reptilia	Squamata	Squamata (Sauria)	Phyllodactylidae	Phyllodactylus barringtonensis	Phyllodactylus barringtonensis	1.9	0.27	1.85203	Maximum body mass calculated from length	Shai Meiri, unpublished (length), converted to mass using equations from Feldmann et al. 2016	0.267648
Reptilia	Squamata	Squamata (Sauria)	Phyllodactylidae	Phyllodactylus gorii	Phyllodactylus gorii	1.9	0.27	1.85203	Maximum body mass calculated from length	Shai Meiri, unpublished (length), converted to mass using equations from Feldmann et al. 2016	0.267648
Reptilia	Squamata	Squamata (Sauria)	Scincidae	Austroablepharus kinghorni	Austroablepharus kinghorni	1.9	0.27	1.8802	Maximum body mass calculated from length	Shai Meiri, unpublished (length), converted to mass using equations from Feldmann et al. 2016	0.274204
Reptilia	Squamata	Squamata (Sauria)	Scincidae	Brachymeles lukbani	Brachymeles lukbani	1.9	0.27	1.87596	Maximum body mass calculated from length	Shai Meiri, unpublished (length), converted to mass using equations from Feldmann et al. 2016	0.273224
Reptilia	Squamata	Squamata (Sauria)	Scincidae	Cryptoblepharus fuhni	Cryptoblepharus fuhni	1.9	0.27	1.8802	Maximum body mass calculated from length	Shai Meiri, unpublished (length), converted to mass using equations from Feldmann et al. 2016	0.274204
Reptilia	Squamata	Squamata (Sauria)	Scincidae	Cryptoblepharus furvus	Cryptoblepharus furvus	1.9	0.27	1.8802	Maximum body mass calculated from length	Shai Meiri, unpublished (length), converted to mass using equations from Feldmann et al. 2016	0.274204
Reptilia	Squamata	Squamata (Sauria)	Scincidae	Cryptoblepharus plagiocephalus	Cryptoblepharus plagiocephalus	1.9	0.27	1.8802	Maximum body mass calculated from length	Shai Meiri, unpublished (length), converted to mass using equations from Feldmann et al. 2016	0.274204
Reptilia	Squamata	Squamata (Sauria)	Scincidae	Cryptoblepharus ruber	Cryptoblepharus ruber	1.9	0.28	1.90616	Maximum body mass calculated from length	Shai Meiri, unpublished (length), converted to mass using equations from Feldmann et al. 2016	0.280159
Reptilia	Squamata	Squamata (Sauria)	Scincidae	Emoia maxima	Emoia maxima	1.9	0.27	1.8802	Maximum body mass calculated from length	Shai Meiri, unpublished (length), converted to mass using equations from Feldmann et al. 2016	0.274204
Reptilia	Squamata	Squamata (Sauria)	Scincidae	Grandidierina rubrocaudata	Grandidierina rubrocaudata	1.9	0.28	1.89059	Maximum body mass calculated from length	Shai Meiri, unpublished (length), converted to mass using equations from Feldmann et al. 2016	0.276597
Reptilia	Squamata	Squamata (Sauria)	Scincidae	Hemiergis talbingoensis	Hemiergis talbingoensis	1.9	0.27	1.87374	Maximum body mass calculated from length	Shai Meiri, unpublished (length), converted to mass using equations from Feldmann et al. 2016	0.272709
Reptilia	Squamata	Squamata (Sauria)	Scincidae	Insulasaurus victoria	Insulasaurus victoria	1.9	0.28	1.90616	Maximum body mass calculated from length	Shai Meiri, unpublished (length), converted to mass using equations from Feldmann et al. 2016	0.280159
Reptilia	Squamata	Squamata (Sauria)	Scincidae	Lampropholis bellendenkerensis	Lampropholis bellendenkerensis	1.9	0.29	1.94556	Maximum body mass calculated from length	Shai Meiri, unpublished (length), converted to mass using equations from Feldmann et al. 2016	0.289044
Reptilia	Squamata	Squamata (Sauria)	Scincidae	Lampropholis coggeri	Lampropholis coggeri	1.9	0.27	1.8802	Maximum body mass calculated from length	Shai Meiri, unpublished (length), converted to mass using equations from Feldmann et al. 2016	0.274204
Reptilia	Squamata	Squamata (Sauria)	Scincidae	Lerista greeri	Lerista greeri	1.9	0.27	1.87374	Maximum body mass calculated from length	Shai Meiri, unpublished (length), converted to mass using equations from Feldmann et al. 2016	0.272709
Reptilia	Squamata	Squamata (Sauria)	Scincidae	Lerista yuna	Lerista yuna	1.9	0.29	1.94578	Maximum body mass calculated from length	Shai Meiri, unpublished (length), converted to mass using equations from Feldmann et al. 2016	0.289093
Reptilia	Squamata	Squamata (Sauria)	Scincidae	Madascincus minutus	Madascincus minutus	1.9	0.29	1.93236	Maximum body mass calculated from length	Shai Meiri, unpublished (length), converted to mass using equations from Feldmann et al. 2016	0.286088
Reptilia	Squamata	Squamata (Sauria)	Scincidae	Parvoscincus lawtoni	Parvoscincus lawtoni	1.9	0.27	1.8802	Maximum body mass calculated from length	Shai Meiri, unpublished (length), converted to mass using equations from Feldmann et al. 2016	0.274204
Reptilia	Squamata	Squamata (Sauria)	Scincidae	Plestiodon reynoldsi	Plestiodon reynoldsi	1.9	0.27	1.87374	Maximum body mass calculated from length	Shai Meiri, unpublished (length), converted to mass using equations from Feldmann et al. 2016	0.272709
Reptilia	Squamata	Squamata (Sauria)	Scincidae	Ristella rurkii	Ristella rurkii	1.9	0.27	1.8802	Maximum body mass calculated from length	Shai Meiri, unpublished (length), converted to mass using equations from Feldmann et al. 2016	0.274204
Reptilia	Squamata	Squamata (Sauria)	Scincidae	Scelotes inornatus	Scelotes inornatus	1.9	0.29	1.9398	Maximum body mass calculated from length	Shai Meiri, unpublished (length), converted to mass using equations from Feldmann et al. 2016	0.287758
Reptilia	Squamata	Squamata (Sauria)	Scincidae	Scincella formosensis	Scincella formosensis	1.9	0.28	1.91923	Maximum body mass calculated from length	Shai Meiri, unpublished (length), converted to mass using equations from Feldmann et al. 2016	0.283127
Reptilia	Squamata	Squamata (Sauria)	Scincidae	Scincella schmidti	Scincella schmidti	1.9	0.27	1.85449	Maximum body mass calculated from length	Shai Meiri, unpublished (length), converted to mass using equations from Feldmann et al. 2016	0.268224
Reptilia	Squamata	Squamata (Sauria)	Scincidae	Sphenomorphus schultzei	Sphenomorphus schultzei	1.9	0.27	1.8802	Maximum body mass calculated from length	Shai Meiri, unpublished (length), converted to mass using equations from Feldmann et al. 2016	0.274204
Reptilia	Squamata	Squamata (Sauria)	Scincidae	Sphenomorphus tritaeniatus	Sphenomorphus tritaeniatus	1.9	0.27	1.8802	Maximum body mass calculated from length	Shai Meiri, unpublished (length), converted to mass using equations from Feldmann et al. 2016	0.274204
Reptilia	Squamata	Squamata (Sauria)	Scincidae	Typhlacontias rohani	Typhlacontias rohani	1.9	0.29	1.9398	Maximum body mass calculated from length	Shai Meiri, unpublished (length), converted to mass using equations from Feldmann et al. 2016	0.287758
Reptilia	Squamata	Squamata (Serpentes)	Colubridae (Dipsadinae)	Omoadiphas texiguatensis	Omoadiphas texiguatensis	1.9	0.27	1.85747	Maximum body mass calculated from length	Feldman et al. 2016	0.268921
Reptilia	Squamata	Squamata (Serpentes)	Gerrhopilidae	Gerrhopilus tindalli	Gerrhopilus tindalli	1.9	0.29	1.93037	Maximum body mass calculated from length	Feldman et al. 2016	0.285641
Reptilia	Squamata	Squamata (Serpentes)	Leptotyphlopidae	Epictia ater	Epictia ater	1.9	0.29	1.93003	Maximum body mass calculated from length	Feldman et al. 2016	0.285564
Reptilia	Squamata	Squamata (Serpentes)	Leptotyphlopidae	Epictia goudotii	Epictia goudotii	1.9	0.29	1.93003	Maximum body mass calculated from length	Feldman et al. 2016	0.285564
Reptilia	Squamata	Squamata (Serpentes)	Leptotyphlopidae	Epictia hobartsmithi	Epictia hobartsmithi	1.9	0.28	1.90333	Maximum body mass calculated from length	Esqueda et al. 2015 (length), converted to mass using equations from Feldmann et al. 2016	0.279513
Reptilia	Squamata	Squamata (Serpentes)	Leptotyphlopidae	Epictia septemlineata	Epictia septemlineata	1.9	0.29	1.92828	Maximum body mass calculated from length	Koch et al. 2015 (length), converted to mass using equations from Feldmann et al. 2016	0.285171
Reptilia	Squamata	Squamata (Serpentes)	Leptotyphlopidae	Epictia subcrotilla	Epictia subcrotilla	1.9	0.28	1.90743	Maximum body mass calculated from length	Feldman et al. 2016	0.280449
Reptilia	Squamata	Squamata (Serpentes)	Leptotyphlopidae	Leptotyphlops pitmani	Leptotyphlops pitmani	1.9	0.29	1.93003	Maximum body mass calculated from length	Feldman et al. 2016	0.285564
Reptilia	Squamata	Squamata (Serpentes)	Leptotyphlopidae	Tricheilostoma bicolor	Tricheilostoma bicolor	1.9	0.29	1.93003	Maximum body mass calculated from length	Feldman et al. 2016	0.285564
Reptilia	Squamata	Squamata (Serpentes)	Typhlopidae	Anilios zonula	Anilios zonula	1.9	0.28	1.89406	Maximum body mass calculated from length	Ellis 2016 (length), converted to mass using equations from Feldmann et al. 2016	0.277394
Reptilia	Squamata	Squamata (Serpentes)	Typhlopidae	Madatyphlops domerguei	Madatyphlops domerguei	1.9	0.28	1.90844	Maximum body mass calculated from length	Feldman et al. 2016	0.280678
Reptilia	Squamata	Squamata (Serpentes)	Typhlopidae	Malayotyphlops hypogius	Malayotyphlops hypogius	1.9	0.28	1.90844	Maximum body mass calculated from length	Feldman et al. 2016	0.280678
Reptilia	Squamata	Squamata (Serpentes)	Typhlopidae	Pseudastur occidentalis	Indotyphlops ozakiae	1.9	0.28	1.90844	Maximum body mass calculated from length	Feldman et al. 2016	0.280678
Reptilia	Squamata	Squamata (Serpentes)	Typhlopidae	Typhlops silus	Typhlops silus	1.9	0.27	1.8687	Maximum body mass calculated from length	Feldman et al. 2016	0.27154
Mammalia	Eutheria	Chiroptera	Vespertilionidae	Kerivoula minuta	Kerivoula minuta	2	0.3	2	mean adult mass, unsexed	Smith et al. 2003	0.30103
Mammalia	Eutheria	Soricomorpha	Soricidae	Crocidura lusitania	Crocidura lusitania	2	0.3	2	mean adult mass, unsexed	Smith et al. 2003	0.30103
Reptilia	Squamata	Squamata (Amphisbaenia)	Amphisbaenidae	Amphisbaena gracilis	Amphisbaena gracilis	2	0.29	1.95168	Maximum body mass calculated from length	Shai Meiri, unpublished (length), converted to mass using equations from Feldmann et al. 2016	0.290409
Reptilia	Squamata	Squamata (Amphisbaenia)	Amphisbaenidae	Amphisbaena munoai	Amphisbaena munoai	2	0.31	2.04533	Maximum body mass calculated from length	Shai Meiri, unpublished (length), converted to mass using equations from Feldmann et al. 2016	0.310762
Reptilia	Squamata	Squamata (Amphisbaenia)	Amphisbaenidae	Cynisca kigomensis	Cynisca kigomensis	2	0.29	1.95168	Maximum body mass calculated from length	Shai Meiri, unpublished (length), converted to mass using equations from Feldmann et al. 2016	0.290409
Reptilia	Squamata	Squamata (Sauria)	Dibamidae	Dibamus deharvengi	Dibamus deharvengi	2	0.31	2.04038	Maximum body mass calculated from length	Shai Meiri, unpublished (length), converted to mass using equations from Feldmann et al. 2016	0.309712
Reptilia	Squamata	Squamata (Sauria)	Gekkonidae	Cnemaspis bangara	Cnemaspis bangara	2	0.3	1.97503	Maximum body mass calculated from length	Shai Meiri, unpublished (length), converted to mass using equations from Feldmann et al. 2016	0.295573
Reptilia	Squamata	Squamata (Sauria)	Gekkonidae	Cnemaspis nairi	Cnemaspis nairi	2	0.3	1.97503	Maximum body mass calculated from length	Shai Meiri, unpublished (length), converted to mass using equations from Feldmann et al. 2016	0.295573
Reptilia	Squamata	Squamata (Sauria)	Gekkonidae	Cnemaspis upendrai	Cnemaspis upendrai	2	0.3	2.01243	Maximum body mass calculated from length	Shai Meiri, unpublished (length), converted to mass using equations from Feldmann et al. 2016	0.303721
Reptilia	Squamata	Squamata (Sauria)	Gekkonidae	Cnemaspis yelagiriensis	Cnemaspis yelagiriensis	2	0.3	1.97503	Maximum body mass calculated from length	Shai Meiri, unpublished (length), converted to mass using equations from Feldmann et al. 2016	0.295573
Reptilia	Squamata	Squamata (Sauria)	Gekkonidae	Cyrtodactylus celatus	Cyrtodactylus celatus	2	0.3	1.97503	Maximum body mass calculated from length	Shai Meiri, unpublished (length), converted to mass using equations from Feldmann et al. 2016	0.295573
Reptilia	Squamata	Squamata (Sauria)	Gekkonidae	Cyrtopodion brevipes	Cyrtopodion brevipes	2	0.3	1.97503	Maximum body mass calculated from length	Shai Meiri, unpublished (length), converted to mass using equations from Feldmann et al. 2016	0.295573
Reptilia	Squamata	Squamata (Sauria)	Gekkonidae	Dixonius taoi	Dixonius taoi	2	0.29	1.96266	Maximum body mass calculated from length	Shai Meiri, unpublished (length), converted to mass using equations from Feldmann et al. 2016	0.292845
Reptilia	Squamata	Squamata (Sauria)	Gekkonidae	Gehyra leopoldi	Gehyra leopoldi	2	0.3	1.97503	Maximum body mass calculated from length	Shai Meiri, unpublished (length), converted to mass using equations from Feldmann et al. 2016	0.295573
Reptilia	Squamata	Squamata (Sauria)	Gekkonidae	Hemidactylus inexpectatus	Hemidactylus inexpectatus	2	0.3	1.98744	Maximum body mass calculated from length	Shai Meiri, unpublished (length), converted to mass using equations from Feldmann et al. 2016	0.298295
Reptilia	Squamata	Squamata (Sauria)	Gekkonidae	Hemidactylus thayene	Hemidactylus thayene	2	0.29	1.96266	Maximum body mass calculated from length	Shai Meiri, unpublished (length), converted to mass using equations from Feldmann et al. 2016	0.292845
Reptilia	Squamata	Squamata (Sauria)	Gekkonidae	Hemiphyllodactylus changningensis	Hemiphyllodactylus changningensis	2	0.29	1.95034	Maximum body mass calculated from length	Shai Meiri, unpublished (length), converted to mass using equations from Feldmann et al. 2016	0.29011
Reptilia	Squamata	Squamata (Sauria)	Gekkonidae	Lepidodactylus aureolineatus	Lepidodactylus aureolineatus	2	0.3	1.99991	Maximum body mass calculated from length	Shai Meiri, unpublished (length), converted to mass using equations from Feldmann et al. 2016	0.301011
Reptilia	Squamata	Squamata (Sauria)	Gekkonidae	Lepidodactylus zweifeli	Lepidodactylus zweifeli	2	0.31	2.03761	Maximum body mass calculated from length	Shai Meiri, unpublished (length), converted to mass using equations from Feldmann et al. 2016	0.309122
Reptilia	Squamata	Squamata (Sauria)	Gekkonidae	Lygodactylus chobiensis	Lygodactylus chobiensis	2	0.3	1.97503	Maximum body mass calculated from length	Shai Meiri, unpublished (length), converted to mass using equations from Feldmann et al. 2016	0.295573
Reptilia	Squamata	Squamata (Sauria)	Gekkonidae	Microgecko tanishpaensis	Microgecko tanishpaensis	2	0.29	1.95034	Maximum body mass calculated from length	Shai Meiri, unpublished (length), converted to mass using equations from Feldmann et al. 2016	0.29011
Reptilia	Squamata	Squamata (Sauria)	Gekkonidae	Pachydactylus boehmei	Pachydactylus boehmei	2	0.31	2.025	Maximum body mass calculated from length	Shai Meiri, unpublished (length), converted to mass using equations from Feldmann et al. 2016	0.306424
Reptilia	Squamata	Squamata (Sauria)	Gekkonidae	Pachydactylus etultra	Pachydactylus etultra	2	0.31	2.03761	Maximum body mass calculated from length	Shai Meiri, unpublished (length), converted to mass using equations from Feldmann et al. 2016	0.309122
Reptilia	Squamata	Squamata (Sauria)	Gerrhosauridae	Tetradactylus udzungwensis	Tetradactylus udzungwensis	2	0.3	1.9824	Maximum body mass calculated from length	Shai Meiri, unpublished (length), converted to mass using equations from Feldmann et al. 2016	0.297192
Reptilia	Squamata	Squamata (Sauria)	Gymnophthalmidae	Leposoma scincoides	Leposoma scincoides	2	0.31	2.03848	Maximum body mass calculated from length	Shai Meiri, unpublished (length), converted to mass using equations from Feldmann et al. 2016	0.309305
Reptilia	Squamata	Squamata (Sauria)	Gymnophthalmidae	Selvasaura brava	Selvasaura brava	2	0.31	2.03848	Maximum body mass calculated from length	Shai Meiri, unpublished (length), converted to mass using equations from Feldmann et al. 2016	0.309305
Reptilia	Squamata	Squamata (Sauria)	Lacertidae	Mesalina ayunensis	Mesalina ayunensis	2	0.29	1.95966	Maximum body mass calculated from length	Shai Meiri, unpublished (length), converted to mass using equations from Feldmann et al. 2016	0.292182
Reptilia	Squamata	Squamata (Sauria)	Lacertidae	Psammodromus occidentalis	Psammodromus occidentalis	2	0.31	2.02688	Maximum body mass calculated from length	Shai Meiri, unpublished (length), converted to mass using equations from Feldmann et al. 2016	0.306829
Reptilia	Squamata	Squamata (Sauria)	Phyllodactylidae	Asaccus iranicus	Asaccus iranicus	2	0.29	1.96463	Maximum body mass calculated from length	Shai Meiri, unpublished (length), converted to mass using equations from Feldmann et al. 2016	0.293282
Reptilia	Squamata	Squamata (Sauria)	Phyllodactylidae	Homonota borellii	Homonota borellii	2	0.3	1.98824	Maximum body mass calculated from length	Shai Meiri, unpublished (length), converted to mass using equations from Feldmann et al. 2016	0.298469
Reptilia	Squamata	Squamata (Sauria)	Phyllodactylidae	Homonota taragui	Homonota taragui	2	0.29	1.96879	Maximum body mass calculated from length	Shai Meiri, unpublished (length), converted to mass using equations from Feldmann et al. 2016	0.294199
Reptilia	Squamata	Squamata (Sauria)	Phyllodactylidae	Phyllodactylus inaequalis	Phyllodactylus inaequalis	2	0.3	1.98824	Maximum body mass calculated from length	Shai Meiri, unpublished (length), converted to mass using equations from Feldmann et al. 2016	0.298469
Reptilia	Squamata	Squamata (Sauria)	Scincidae	Ablepharus budaki	Ablepharus budaki	2	0.3	2.01246	Maximum body mass calculated from length	Shai Meiri, unpublished (length), converted to mass using equations from Feldmann et al. 2016	0.303728
Reptilia	Squamata	Squamata (Sauria)	Scincidae	Brachymeles bicolandia	Brachymeles bicolandia	2	0.31	2.04936	Maximum body mass calculated from length	Shai Meiri, unpublished (length), converted to mass using equations from Feldmann et al. 2016	0.311619
Reptilia	Squamata	Squamata (Sauria)	Scincidae	Brachymeles libayani	Brachymeles libayani	2	0.29	1.95307	Maximum body mass calculated from length	Shai Meiri, unpublished (length), converted to mass using equations from Feldmann et al. 2016	0.290718
Reptilia	Squamata	Squamata (Sauria)	Scincidae	Brachymeles paeforum	Brachymeles paeforum	2	0.29	1.95307	Maximum body mass calculated from length	Shai Meiri, unpublished (length), converted to mass using equations from Feldmann et al. 2016	0.290718
Reptilia	Squamata	Squamata (Sauria)	Scincidae	Brachymeles samarensis	Brachymeles samarensis	2	0.29	1.95307	Maximum body mass calculated from length	Shai Meiri, unpublished (length), converted to mass using equations from Feldmann et al. 2016	0.290718
Reptilia	Squamata	Squamata (Sauria)	Scincidae	Carlia bicarinata	Carlia bicarinata	2	0.31	2.03967	Maximum body mass calculated from length	Shai Meiri, unpublished (length), converted to mass using equations from Feldmann et al. 2016	0.309559
Reptilia	Squamata	Squamata (Sauria)	Scincidae	Cryptoblepharus ater	Cryptoblepharus ater	2	0.31	2.03967	Maximum body mass calculated from length	Shai Meiri, unpublished (length), converted to mass using equations from Feldmann et al. 2016	0.309559
Reptilia	Squamata	Squamata (Sauria)	Scincidae	Cryptoblepharus metallicus	Cryptoblepharus metallicus	2	0.3	1.99896	Maximum body mass calculated from length	Shai Meiri, unpublished (length), converted to mass using equations from Feldmann et al. 2016	0.300803
Reptilia	Squamata	Squamata (Sauria)	Scincidae	Lerista bipes	Lerista bipes	2	0.31	2.01944	Maximum body mass calculated from length	Shai Meiri, unpublished (length), converted to mass using equations from Feldmann et al. 2016	0.305231
Reptilia	Squamata	Squamata (Sauria)	Scincidae	Lerista bunglebungle	Lerista bunglebungle	2	0.31	2.01944	Maximum body mass calculated from length	Shai Meiri, unpublished (length), converted to mass using equations from Feldmann et al. 2016	0.305231
Reptilia	Squamata	Squamata (Sauria)	Scincidae	Lerista griffini	Lerista griffini	2	0.31	2.02466	Maximum body mass calculated from length	Shai Meiri, unpublished (length), converted to mass using equations from Feldmann et al. 2016	0.306351
Reptilia	Squamata	Squamata (Sauria)	Scincidae	Lerista kendricki	Lerista kendricki	2	0.31	2.01944	Maximum body mass calculated from length	Shai Meiri, unpublished (length), converted to mass using equations from Feldmann et al. 2016	0.305231
Reptilia	Squamata	Squamata (Sauria)	Scincidae	Lerista vanderduysi	Lerista vanderduysi	2	0.31	2.01944	Maximum body mass calculated from length	Shai Meiri, unpublished (length), converted to mass using equations from Feldmann et al. 2016	0.305231
Reptilia	Squamata	Squamata (Sauria)	Scincidae	Lipinia nototaenia	Lipinia nototaenia	2	0.3	2.01246	Maximum body mass calculated from length	Shai Meiri, unpublished (length), converted to mass using equations from Feldmann et al. 2016	0.303728
Reptilia	Squamata	Squamata (Sauria)	Scincidae	Nessia monodactyla	Nessia monodactyla	2	0.3	1.98973	Maximum body mass calculated from length	Shai Meiri, unpublished (length), converted to mass using equations from Feldmann et al. 2016	0.298795
Reptilia	Squamata	Squamata (Sauria)	Scincidae	Panaspis thomensis	Panaspis thomensis	2	0.29	1.97213	Maximum body mass calculated from length	Shai Meiri, unpublished (length), converted to mass using equations from Feldmann et al. 2016	0.294936
Reptilia	Squamata	Squamata (Sauria)	Scincidae	Parvoscincus luzonensis	Parvoscincus luzonensis	2	0.31	2.02603	Maximum body mass calculated from length	Shai Meiri, unpublished (length), converted to mass using equations from Feldmann et al. 2016	0.306646
Reptilia	Squamata	Squamata (Sauria)	Scincidae	Scincella barbouri	Scincella barbouri	2	0.3	2.01246	Maximum body mass calculated from length	Shai Meiri, unpublished (length), converted to mass using equations from Feldmann et al. 2016	0.303728
Reptilia	Squamata	Squamata (Sauria)	Scincidae	Sphenomorphus annectens	Sphenomorphus annectens	2	0.3	2.01246	Maximum body mass calculated from length	Shai Meiri, unpublished (length), converted to mass using equations from Feldmann et al. 2016	0.303728
Reptilia	Squamata	Squamata (Sauria)	Scincidae	Sphenomorphus anotus	Sphenomorphus anotus	2	0.3	2.01246	Maximum body mass calculated from length	Shai Meiri, unpublished (length), converted to mass using equations from Feldmann et al. 2016	0.303728
Reptilia	Squamata	Squamata (Sauria)	Scincidae	Tribolonotus choiseulensis	Tribolonotus choiseulensis	2	0.3	1.98551	Maximum body mass calculated from length	Shai Meiri, unpublished (length), converted to mass using equations from Feldmann et al. 2016	0.297873
Reptilia	Squamata	Squamata (Sauria)	Sphaerodactylidae	Gonatodes chucuri	Gonatodes chucuri	2	0.3	1.97878	Maximum body mass calculated from length	Shai Meiri, unpublished (length), converted to mass using equations from Feldmann et al. 2016	0.296397
Reptilia	Squamata	Squamata (Serpentes)	Colubridae	Calamaria banggaiensis	Calamaria banggaiensis	2	0.3	1.99441	Maximum body mass calculated from length	Feldman et al. 2016	0.299815
Reptilia	Squamata	Squamata (Serpentes)	Colubridae	Calamaria pfefferi	Calamaria pfefferi	2	0.29	1.96931	Maximum body mass calculated from length	Feldman et al. 2016	0.294315
Reptilia	Squamata	Squamata (Serpentes)	Colubridae	Pseudorabdion eiselti	Pseudorabdion eiselti	2	0.29	1.96931	Maximum body mass calculated from length	Feldman et al. 2016	0.294315
Reptilia	Squamata	Squamata (Serpentes)	Colubridae	Pseudorabdion modiglianii	Pseudorabdion modiglianii	2	0.31	2.04518	Maximum body mass calculated from length	Feldman et al. 2016	0.310732
Reptilia	Squamata	Squamata (Serpentes)	Colubridae	Tantilla calamarina	Tantilla calamarina	2	0.31	2.0197	Maximum body mass calculated from length	Feldman et al. 2016	0.305287
Reptilia	Squamata	Squamata (Serpentes)	Colubridae	Tantilla triseriata	Tantilla triseriata	2	0.31	2.04518	Maximum body mass calculated from length	Feldman et al. 2016	0.310732
Reptilia	Squamata	Squamata (Serpentes)	Colubridae	Tantillita lintoni	Tantillita lintoni	2	0.29	1.96931	Maximum body mass calculated from length	Feldman et al. 2016	0.294315
Reptilia	Squamata	Squamata (Serpentes)	Leptotyphlopidae	Epictia borapeliotes	Epictia borapeliotes	2	0.29	1.95277	Maximum body mass calculated from length	Feldman et al. 2016	0.290652
Reptilia	Squamata	Squamata (Serpentes)	Leptotyphlopidae	Leptotyphlops keniensis	Leptotyphlops keniensis	2	0.31	2.02186	Maximum body mass calculated from length	Feldman et al. 2016	0.305752
Reptilia	Squamata	Squamata (Serpentes)	Leptotyphlopidae	Myriopholis lanzai	Myriopholis lanzai	2	0.31	2.0299	Maximum body mass calculated from length	Broadley et al. 2014 (length), converted to mass using equations from Feldmann et al. 2016	0.307475
Reptilia	Squamata	Squamata (Serpentes)	Leptotyphlopidae	Rena unguirostris	Rena unguirostris	2	0.31	2.04518	Maximum body mass calculated from length	Feldman et al. 2016	0.310732
Reptilia	Squamata	Squamata (Serpentes)	Leptotyphlopidae	Tricheilostoma sundewalli	Tricheilostoma sundewalli	2	0.3	1.97566	Maximum body mass calculated from length	Feldman et al. 2016	0.295712
Reptilia	Squamata	Squamata (Serpentes)	Leptotyphlopidae	Trilepida guayaquilensis	Trilepida guayaquilensis	2	0.31	2.04518	Maximum body mass calculated from length	Feldman et al. 2016	0.310732
Reptilia	Squamata	Squamata (Serpentes)	Pseudoxyrhophiidae	Pseudoxyrhopus kely	Pseudoxyrhopus kely	2	0.31	2.01908	Maximum body mass calculated from length	Feldman et al. 2016	0.305153
Reptilia	Squamata	Squamata (Serpentes)	Typhlopidae	Indotyphlops meszoelyi	Indotyphlops meszoelyi	2	0.31	2.03136	Maximum body mass calculated from length	Feldman et al. 2016	0.307786
Reptilia	Squamata	Squamata (Amphisbaenia)	Amphisbaenidae	Cynisca nigeriensis	Cynisca nigeriensis	2.1	0.32	2.09339	Maximum body mass calculated from length	Shai Meiri, unpublished (length), converted to mass using equations from Feldmann et al. 2016	0.320851
Reptilia	Squamata	Squamata (Sauria)	Alopoglossidae	Alopoglossus grandisquamatus	Alopoglossus grandisquamatus	2.1	0.31	2.05318	Maximum body mass calculated from length	Shai Meiri, unpublished (length), converted to mass using equations from Feldmann et al. 2016	0.312426
Reptilia	Squamata	Squamata (Sauria)	Dactyloidae	Anolis carlliebi	Anolis carlliebi	2.1	0.32	2.0789	Maximum body mass calculated from length	Shai Meiri, unpublished (length), converted to mass using equations from Feldmann et al. 2016	0.317834
Reptilia	Squamata	Squamata (Sauria)	Dactyloidae	Anolis cusuco	Anolis cusuco	2.1	0.32	2.0789	Maximum body mass calculated from length	Shai Meiri, unpublished (length), converted to mass using equations from Feldmann et al. 2016	0.317834
Reptilia	Squamata	Squamata (Sauria)	Dactyloidae	Anolis peucephilus	Anolis peucephilus	2.1	0.32	2.0789	Maximum body mass calculated from length	Shai Meiri, unpublished (length), converted to mass using equations from Feldmann et al. 2016	0.317834
Reptilia	Squamata	Squamata (Sauria)	Dactyloidae	Anolis placidus	Anolis placidus	2.1	0.32	2.0789	Maximum body mass calculated from length	Shai Meiri, unpublished (length), converted to mass using equations from Feldmann et al. 2016	0.317834
Reptilia	Squamata	Squamata (Sauria)	Dactyloidae	Anolis quercorum	Anolis quercorum	2.1	0.32	2.0789	Maximum body mass calculated from length	Shai Meiri, unpublished (length), converted to mass using equations from Feldmann et al. 2016	0.317834
Reptilia	Squamata	Squamata (Sauria)	Dactyloidae	Anolis umbrivagus	Anolis umbrivagus	2.1	0.32	2.0789	Maximum body mass calculated from length	Shai Meiri, unpublished (length), converted to mass using equations from Feldmann et al. 2016	0.317834
Reptilia	Squamata	Squamata (Sauria)	Diplodactylidae	Bavayia exsuccida	Bavayia exsuccida	2.1	0.31	2.05703	Maximum body mass calculated from length	Shai Meiri, unpublished (length), converted to mass using equations from Feldmann et al. 2016	0.313241
Reptilia	Squamata	Squamata (Sauria)	Diplodactylidae	Diplodactylus kenneallyi	Diplodactylus kenneallyi	2.1	0.32	2.09726	Maximum body mass calculated from length	Shai Meiri, unpublished (length), converted to mass using equations from Feldmann et al. 2016	0.321652
Reptilia	Squamata	Squamata (Sauria)	Gekkonidae	Altiphylax levitoni	Altiphylax levitoni	2.1	0.32	2.08858	Maximum body mass calculated from length	Shai Meiri, unpublished (length), converted to mass using equations from Feldmann et al. 2016	0.319852
Reptilia	Squamata	Squamata (Sauria)	Gekkonidae	Cnemaspis adangrawi	Cnemaspis adangrawi	2.1	0.32	2.08858	Maximum body mass calculated from length	Shai Meiri, unpublished (length), converted to mass using equations from Feldmann et al. 2016	0.319852
Reptilia	Squamata	Squamata (Sauria)	Gekkonidae	Cnemaspis heteropholis	Cnemaspis heteropholis	2.1	0.33	2.11437	Maximum body mass calculated from length	Shai Meiri, unpublished (length), converted to mass using equations from Feldmann et al. 2016	0.325181
Reptilia	Squamata	Squamata (Sauria)	Gekkonidae	Cnemaspis quattuorseriata	Cnemaspis quattuorseriata	2.1	0.32	2.10145	Maximum body mass calculated from length	Shai Meiri, unpublished (length), converted to mass using equations from Feldmann et al. 2016	0.32252
Reptilia	Squamata	Squamata (Sauria)	Gekkonidae	Cnemaspis vandeventeri	Cnemaspis vandeventeri	2.1	0.31	2.063	Maximum body mass calculated from length	Shai Meiri, unpublished (length), converted to mass using equations from Feldmann et al. 2016	0.314499
Reptilia	Squamata	Squamata (Sauria)	Gekkonidae	Cyrtodactylus kimberleyensis	Cyrtodactylus kimberleyensis	2.1	0.33	2.11437	Maximum body mass calculated from length	Shai Meiri, unpublished (length), converted to mass using equations from Feldmann et al. 2016	0.325181
Reptilia	Squamata	Squamata (Sauria)	Gekkonidae	Gehyra minuta	Gehyra minuta	2.1	0.32	2.10145	Maximum body mass calculated from length	Shai Meiri, unpublished (length), converted to mass using equations from Feldmann et al. 2016	0.32252
Reptilia	Squamata	Squamata (Sauria)	Gekkonidae	Hemidactylus bayonii	Hemidactylus bayonii	2.1	0.32	2.07577	Maximum body mass calculated from length	Shai Meiri, unpublished (length), converted to mass using equations from Feldmann et al. 2016	0.317179
Reptilia	Squamata	Squamata (Sauria)	Gekkonidae	Hemidactylus masirahensis	Hemidactylus masirahensis	2.1	0.32	2.10145	Maximum body mass calculated from length	Shai Meiri, unpublished (length), converted to mass using equations from Feldmann et al. 2016	0.32252
Reptilia	Squamata	Squamata (Sauria)	Gekkonidae	Hemidactylus modestus	Hemidactylus modestus	2.1	0.32	2.10145	Maximum body mass calculated from length	Shai Meiri, unpublished (length), converted to mass using equations from Feldmann et al. 2016	0.32252
Reptilia	Squamata	Squamata (Sauria)	Gekkonidae	Hemidactylus ophiolepis	Hemidactylus ophiolepis	2.1	0.32	2.10145	Maximum body mass calculated from length	Shai Meiri, unpublished (length), converted to mass using equations from Feldmann et al. 2016	0.32252
Reptilia	Squamata	Squamata (Sauria)	Gekkonidae	Lepidodactylus lombocensis	Lepidodactylus lombocensis	2.1	0.32	2.10145	Maximum body mass calculated from length	Shai Meiri, unpublished (length), converted to mass using equations from Feldmann et al. 2016	0.32252
Reptilia	Squamata	Squamata (Sauria)	Gekkonidae	Lepidodactylus moestus	Lepidodactylus moestus	2.1	0.32	2.10145	Maximum body mass calculated from length	Shai Meiri, unpublished (length), converted to mass using equations from Feldmann et al. 2016	0.32252
Reptilia	Squamata	Squamata (Sauria)	Gekkonidae	Lepidodactylus novaeguineae	Lepidodactylus novaeguineae	2.1	0.32	2.10145	Maximum body mass calculated from length	Shai Meiri, unpublished (length), converted to mass using equations from Feldmann et al. 2016	0.32252
Reptilia	Squamata	Squamata (Sauria)	Gekkonidae	Lygodactylus gutturalis	Lygodactylus gutturalis	2.1	0.32	2.10145	Maximum body mass calculated from length	Shai Meiri, unpublished (length), converted to mass using equations from Feldmann et al. 2016	0.32252
Reptilia	Squamata	Squamata (Sauria)	Gekkonidae	Nactus soniae	Nactus soniae	2.1	0.32	2.10145	Maximum body mass calculated from length	Shai Meiri, unpublished (length), converted to mass using equations from Feldmann et al. 2016	0.32252
Reptilia	Squamata	Squamata (Sauria)	Gekkonidae	Pachydactylus geitje	Pachydactylus geitje	2.1	0.32	2.10145	Maximum body mass calculated from length	Shai Meiri, unpublished (length), converted to mass using equations from Feldmann et al. 2016	0.32252
Reptilia	Squamata	Squamata (Sauria)	Gekkonidae	Pachydactylus reconditus	Pachydactylus reconditus	2.1	0.31	2.063	Maximum body mass calculated from length	Shai Meiri, unpublished (length), converted to mass using equations from Feldmann et al. 2016	0.314499
Reptilia	Squamata	Squamata (Sauria)	Gekkonidae	Phelsuma gouldi	Phelsuma gouldi	2.1	0.33	2.11437	Maximum body mass calculated from length	Shai Meiri, unpublished (length), converted to mass using equations from Feldmann et al. 2016	0.325181
Reptilia	Squamata	Squamata (Sauria)	Gekkonidae	Phelsuma nigristriata	Phelsuma nigristriata	2.1	0.32	2.10145	Maximum body mass calculated from length	Shai Meiri, unpublished (length), converted to mass using equations from Feldmann et al. 2016	0.32252
Reptilia	Squamata	Squamata (Sauria)	Gekkonidae	Urocotyledon weileri	Urocotyledon weileri	2.1	0.32	2.10145	Maximum body mass calculated from length	Shai Meiri, unpublished (length), converted to mass using equations from Feldmann et al. 2016	0.32252
Reptilia	Squamata	Squamata (Sauria)	Gymnophthalmidae	Gymnophthalmus leucomystax	Gymnophthalmus leucomystax	2.1	0.31	2.05318	Maximum body mass calculated from length	Shai Meiri, unpublished (length), converted to mass using equations from Feldmann et al. 2016	0.312426
Reptilia	Squamata	Squamata (Sauria)	Gymnophthalmidae	Macropholidus ruthveni	Macropholidus ruthveni	2.1	0.31	2.05318	Maximum body mass calculated from length	Shai Meiri, unpublished (length), converted to mass using equations from Feldmann et al. 2016	0.312426
Reptilia	Squamata	Squamata (Sauria)	Gymnophthalmidae	Placosoma cordylinum	Placosoma cordylinum	2.1	0.33	2.14294	Maximum body mass calculated from length	Shai Meiri, unpublished (length), converted to mass using equations from Feldmann et al. 2016	0.33101
Reptilia	Squamata	Squamata (Sauria)	Phyllodactylidae	Homonota andicola	Homonota andicola	2.1	0.33	2.13091	Maximum body mass calculated from length	Shai Meiri, unpublished (length), converted to mass using equations from Feldmann et al. 2016	0.328565
Reptilia	Squamata	Squamata (Sauria)	Phyllodactylidae	Homonota whitii	Homonota whitii	2.1	0.33	2.13091	Maximum body mass calculated from length	Shai Meiri, unpublished (length), converted to mass using equations from Feldmann et al. 2016	0.328565
Reptilia	Squamata	Squamata (Sauria)	Phyllodactylidae	Phyllodactylus duellmani	Phyllodactylus duellmani	2.1	0.33	2.13091	Maximum body mass calculated from length	Shai Meiri, unpublished (length), converted to mass using equations from Feldmann et al. 2016	0.328565
Reptilia	Squamata	Squamata (Sauria)	Scincidae	Austroablepharus naranjicaudus	Austroablepharus naranjicaudus	2.1	0.32	2.08094	Maximum body mass calculated from length	Shai Meiri, unpublished (length), converted to mass using equations from Feldmann et al. 2016	0.31826
Reptilia	Squamata	Squamata (Sauria)	Scincidae	Brachymeles pathfinderi	Brachymeles pathfinderi	2.1	0.33	2.11765	Maximum body mass calculated from length	Shai Meiri, unpublished (length), converted to mass using equations from Feldmann et al. 2016	0.325854
Reptilia	Squamata	Squamata (Sauria)	Scincidae	Feylinia macrolepis	Feylinia macrolepis	2.1	0.33	2.14385	Maximum body mass calculated from length	Shai Meiri, unpublished (length), converted to mass using equations from Feldmann et al. 2016	0.331194
Reptilia	Squamata	Squamata (Sauria)	Scincidae	Lerista frosti	Lerista frosti	2.1	0.32	2.09474	Maximum body mass calculated from length	Shai Meiri, unpublished (length), converted to mass using equations from Feldmann et al. 2016	0.32113
Reptilia	Squamata	Squamata (Sauria)	Scincidae	Lerista hobsoni	Lerista hobsoni	2.1	0.32	2.09474	Maximum body mass calculated from length	Shai Meiri, unpublished (length), converted to mass using equations from Feldmann et al. 2016	0.32113
Reptilia	Squamata	Squamata (Sauria)	Scincidae	Lerista nichollsi	Lerista nichollsi	2.1	0.32	2.09474	Maximum body mass calculated from length	Shai Meiri, unpublished (length), converted to mass using equations from Feldmann et al. 2016	0.32113
Reptilia	Squamata	Squamata (Sauria)	Scincidae	Nessia gansi	Nessia gansi	2.1	0.32	2.09474	Maximum body mass calculated from length	Shai Meiri, unpublished (length), converted to mass using equations from Feldmann et al. 2016	0.32113
Reptilia	Squamata	Squamata (Sauria)	Scincidae	Nessia layardi	Nessia layardi	2.1	0.33	2.14385	Maximum body mass calculated from length	Shai Meiri, unpublished (length), converted to mass using equations from Feldmann et al. 2016	0.331194
Reptilia	Squamata	Squamata (Sauria)	Scincidae	Scincella kikaapoa	Scincella kikaapoa	2.1	0.33	2.14535	Maximum body mass calculated from length	Shai Meiri, unpublished (length), converted to mass using equations from Feldmann et al. 2016	0.331498
Reptilia	Squamata	Squamata (Sauria)	Scincidae	Tribolonotus parkeri	Tribolonotus parkeri	2.1	0.32	2.08094	Maximum body mass calculated from length	Shai Meiri, unpublished (length), converted to mass using equations from Feldmann et al. 2016	0.31826
Reptilia	Squamata	Squamata (Sauria)	Sphaerodactylidae	Euleptes europaea	Euleptes europaea	2.1	0.32	2.10404	Maximum body mass calculated from length	Shai Meiri, unpublished (length), converted to mass using equations from Feldmann et al. 2016	0.323054
Reptilia	Squamata	Squamata (Sauria)	Sphaerodactylidae	Gonatodes seigliei	Gonatodes seigliei	2.1	0.33	2.13257	Maximum body mass calculated from length	Shai Meiri, unpublished (length), converted to mass using equations from Feldmann et al. 2016	0.328904
Reptilia	Squamata	Squamata (Sauria)	Sphaerodactylidae	Lepidoblepharis conolepis	Lepidoblepharis conolepis	2.1	0.32	2.10404	Maximum body mass calculated from length	Shai Meiri, unpublished (length), converted to mass using equations from Feldmann et al. 2016	0.323054
Reptilia	Squamata	Squamata (Serpentes)	Anomalepididae	Liotyphlops haadi	Liotyphlops haadi	2.1	0.32	2.10463	Maximum body mass calculated from length	Feldman et al. 2016	0.323176
Reptilia	Squamata	Squamata (Serpentes)	Colubridae	Calamorhabdium kuekenthali	Calamorhabdium kuekenthali	2.1	0.32	2.09673	Maximum body mass calculated from length	Feldman et al. 2016	0.321543
Reptilia	Squamata	Squamata (Serpentes)	Colubridae (Dipsadinae)	Atractus avernus	Atractus avernus	2.1	0.32	2.08862	Maximum body mass calculated from length	Feldman et al. 2016	0.31986
Reptilia	Squamata	Squamata (Serpentes)	Colubridae (Dipsadinae)	Geophis occabus	Geophis occabus	2.1	0.33	2.11868	Maximum body mass calculated from length	Feldman et al. 2016	0.326065
Reptilia	Squamata	Squamata (Serpentes)	Colubridae (Dipsadinae)	Trimetopon simile	Trimetopon simile	2.1	0.31	2.05883	Maximum body mass calculated from length	Feldman et al. 2016	0.31362
Reptilia	Squamata	Squamata (Serpentes)	Colubridae (Natricinae)	Aspidura deraniyagalae	Aspidura deraniyagalae	2.1	0.32	2.08747	Maximum body mass calculated from length	Feldman et al. 2016	0.31962
Reptilia	Squamata	Squamata (Serpentes)	Leptotyphlopidae	Epictia columbi	Epictia columbi	2.1	0.33	2.13441	Maximum body mass calculated from length	Feldman et al. 2016	0.329279
Reptilia	Squamata	Squamata (Serpentes)	Leptotyphlopidae	Epictia venegasi	Epictia venegasi	2.1	0.33	2.12383	Maximum body mass calculated from length	Koch et al. 2016 (length), converted to mass using equations from Feldmann et al. 2016	0.32712
Reptilia	Squamata	Squamata (Serpentes)	Leptotyphlopidae	Leptotyphlops conjunctus	Leptotyphlops conjunctus	2.1	0.32	2.06864	Maximum body mass calculated from length	Feldman et al. 2016	0.315686
Reptilia	Squamata	Squamata (Serpentes)	Leptotyphlopidae	Leptotyphlops incognitus	Leptotyphlops incognitus	2.1	0.33	2.116	Maximum body mass calculated from length	Feldman et al. 2016	0.325516
Reptilia	Squamata	Squamata (Serpentes)	Leptotyphlopidae	Leptotyphlops nigroterminus	Leptotyphlops nigroterminus	2.1	0.33	2.116	Maximum body mass calculated from length	Feldman et al. 2016	0.325516
Reptilia	Squamata	Squamata (Serpentes)	Leptotyphlopidae	Namibiana rostrata	Namibiana rostrata	2.1	0.32	2.09225	Maximum body mass calculated from length	Feldman et al. 2016	0.320614
Reptilia	Squamata	Squamata (Serpentes)	Typhlopidae	Afrotyphlops fornasinii	Afrotyphlops fornasinii	2.1	0.32	2.07358	Maximum body mass calculated from length	Feldman et al. 2016	0.316721
Reptilia	Squamata	Squamata (Serpentes)	Typhlopidae	Indotyphlops braminus	Indotyphlops braminus	2.1	0.32	2.07358	Maximum body mass calculated from length	Feldman et al. 2016	0.316721
Reptilia	Squamata	Squamata (Serpentes)	Typhlopidae	Ramphotyphlops conradi	Ramphotyphlops conradi	2.1	0.32	2.07358	Maximum body mass calculated from length	Feldman et al. 2016	0.316721
Reptilia	Squamata	Squamata (Serpentes)	Typhlopidae	Ramphotyphlops marxi	Ramphotyphlops marxi	2.1	0.31	2.05239	Maximum body mass calculated from length	Feldman et al. 2016	0.31226
Aves	Neoaves	Apodiformes	Trochilidae	Mellisuga minima	Mellisuga minima	2.2	0.34	2.2	mean (presumably, of adults), unsexed	Myrvhold et al. 2015	0.342423
Aves	Neoaves	Apodiformes	Trochilidae	Phaethornis ruber	Phaethornis ruber	2.2	0.33	2.15	mean (presumably, of adults), unsexed	Myrvhold et al. 2015	0.332438
Aves	Neoaves	Apodiformes	Trochilidae	Phaethornis stuarti	Phaethornis stuarti	2.2	0.34	2.2	mean (presumably, of adults), unsexed	Myrvhold et al. 2015	0.342423
Aves	Neoaves	Apodiformes	Trochilidae	Selasphorus scintilla	Selasphorus scintilla	2.2	0.34	2.2	mean (presumably, of adults), unsexed	Myrvhold et al. 2015	0.342423
Aves	Neoaves	Apodiformes	Trochilidae	Tilmatura dupontii	Tilmatura dupontii	2.2	0.34	2.2	mean (presumably, of adults), unsexed	Myrvhold et al. 2015	0.342423
Mammalia	Eutheria	Chiroptera	Craseonycteridae	Craseonycteris thonglongyai	Craseonycteris thonglongyai	2.2	0.34	2.2	mean adult mass, unsexed	Smith et al. 2003	0.342423
Reptilia	Squamata	Squamata (Amphisbaenia)	Amphisbaenidae	Chirindia mpwapwaensis	Chirindia mpwapwaensis	2.2	0.34	2.19207	Maximum body mass calculated from length	Shai Meiri, unpublished (length), converted to mass using equations from Feldmann et al. 2016	0.340853
Reptilia	Squamata	Squamata (Amphisbaenia)	Amphisbaenidae	Cynisca muelleri	Cynisca muelleri	2.2	0.34	2.19207	Maximum body mass calculated from length	Shai Meiri, unpublished (length), converted to mass using equations from Feldmann et al. 2016	0.340853
Reptilia	Squamata	Squamata (Sauria)	Dactyloidae	Anolis alayoni	Anolis alayoni	2.2	0.34	2.18707	Maximum body mass calculated from length	Shai Meiri, unpublished (length), converted to mass using equations from Feldmann et al. 2016	0.339863
Reptilia	Squamata	Squamata (Sauria)	Dactyloidae	Anolis apletophallus	Anolis apletophallus	2.2	0.35	2.21468	Maximum body mass calculated from length	Shai Meiri, unpublished (length), converted to mass using equations from Feldmann et al. 2016	0.345312
Reptilia	Squamata	Squamata (Sauria)	Dactyloidae	Anolis carpenteri	Anolis carpenteri	2.2	0.35	2.21468	Maximum body mass calculated from length	Shai Meiri, unpublished (length), converted to mass using equations from Feldmann et al. 2016	0.345312
Reptilia	Squamata	Squamata (Sauria)	Dactyloidae	Anolis cymbops	Anolis cymbops	2.2	0.35	2.21468	Maximum body mass calculated from length	Shai Meiri, unpublished (length), converted to mass using equations from Feldmann et al. 2016	0.345312
Reptilia	Squamata	Squamata (Sauria)	Dactyloidae	Anolis insolitus	Anolis insolitus	2.2	0.35	2.21468	Maximum body mass calculated from length	Shai Meiri, unpublished (length), converted to mass using equations from Feldmann et al. 2016	0.345312
Reptilia	Squamata	Squamata (Sauria)	Dactyloidae	Anolis oporinus	Anolis oporinus	2.2	0.34	2.17335	Maximum body mass calculated from length	Shai Meiri, unpublished (length), converted to mass using equations from Feldmann et al. 2016	0.33713
Reptilia	Squamata	Squamata (Sauria)	Dactyloidae	Anolis semilineatus	Anolis semilineatus	2.2	0.35	2.21468	Maximum body mass calculated from length	Shai Meiri, unpublished (length), converted to mass using equations from Feldmann et al. 2016	0.345312
Reptilia	Squamata	Squamata (Sauria)	Dactyloidae	Anolis urraoi	Anolis urraoi	2.2	0.34	2.19258	Maximum body mass calculated from length	Shai Meiri, unpublished (length), converted to mass using equations from Feldmann et al. 2016	0.340955
Reptilia	Squamata	Squamata (Sauria)	Dactyloidae	Anolis vicarius	Anolis vicarius	2.2	0.35	2.21468	Maximum body mass calculated from length	Shai Meiri, unpublished (length), converted to mass using equations from Feldmann et al. 2016	0.345312
Reptilia	Squamata	Squamata (Sauria)	Dactyloidae	Anolis yoroensis	Anolis yoroensis	2.2	0.35	2.21468	Maximum body mass calculated from length	Shai Meiri, unpublished (length), converted to mass using equations from Feldmann et al. 2016	0.345312
Reptilia	Squamata	Squamata (Sauria)	Diplodactylidae	Bavayia goroensis	Bavayia goroensis	2.2	0.35	2.2493	Maximum body mass calculated from length	Shai Meiri, unpublished (length), converted to mass using equations from Feldmann et al. 2016	0.352047
Reptilia	Squamata	Squamata (Sauria)	Diplodactylidae	Rhynchoedura sexapora	Rhynchoedura sexapora	2.2	0.35	2.23518	Maximum body mass calculated from length	Shai Meiri, unpublished (length), converted to mass using equations from Feldmann et al. 2016	0.349312
Reptilia	Squamata	Squamata (Sauria)	Gekkonidae	Afroedura langi	Afroedura langi	2.2	0.35	2.23293	Maximum body mass calculated from length	Shai Meiri, unpublished (length), converted to mass using equations from Feldmann et al. 2016	0.348874
Reptilia	Squamata	Squamata (Sauria)	Gekkonidae	Afroedura waterbergensis	Afroedura waterbergensis	2.2	0.35	2.23293	Maximum body mass calculated from length	Shai Meiri, unpublished (length), converted to mass using equations from Feldmann et al. 2016	0.348874
Reptilia	Squamata	Squamata (Sauria)	Gekkonidae	Afrogecko ansorgii	Afrogecko ansorgii	2.2	0.34	2.20622	Maximum body mass calculated from length	Shai Meiri, unpublished (length), converted to mass using equations from Feldmann et al. 2016	0.34365
Reptilia	Squamata	Squamata (Sauria)	Gekkonidae	Cnemaspis bayuensis	Cnemaspis bayuensis	2.2	0.35	2.24635	Maximum body mass calculated from length	Shai Meiri, unpublished (length), converted to mass using equations from Feldmann et al. 2016	0.351478
Reptilia	Squamata	Squamata (Sauria)	Gekkonidae	Cyrtopodion hormozganum	Cyrtopodion hormozganum	2.2	0.35	2.23293	Maximum body mass calculated from length	Shai Meiri, unpublished (length), converted to mass using equations from Feldmann et al. 2016	0.348874
Reptilia	Squamata	Squamata (Sauria)	Gekkonidae	Gehyra granulum	Gehyra granulum	2.2	0.35	2.21955	Maximum body mass calculated from length	Shai Meiri, unpublished (length), converted to mass using equations from Feldmann et al. 2016	0.346265
Reptilia	Squamata	Squamata (Sauria)	Gekkonidae	Gehyra spheniscus	Gehyra spheniscus	2.2	0.35	2.23293	Maximum body mass calculated from length	Shai Meiri, unpublished (length), converted to mass using equations from Feldmann et al. 2016	0.348874
Reptilia	Squamata	Squamata (Sauria)	Gekkonidae	Gehyra variegata	Gehyra capensis	2.2	0.35	2.23293	Maximum body mass calculated from length	Shai Meiri, unpublished (length), converted to mass using equations from Feldmann et al. 2016	0.348874
Reptilia	Squamata	Squamata (Sauria)	Gekkonidae	Hemiphyllodactylus longlingensis	Hemiphyllodactylus longlingensis	2.2	0.35	2.23293	Maximum body mass calculated from length	Shai Meiri, unpublished (length), converted to mass using equations from Feldmann et al. 2016	0.348874
Reptilia	Squamata	Squamata (Sauria)	Gekkonidae	Lepidodactylus christiani	Lepidodactylus christiani	2.2	0.34	2.17973	Maximum body mass calculated from length	Shai Meiri, unpublished (length), converted to mass using equations from Feldmann et al. 2016	0.338402
Reptilia	Squamata	Squamata (Sauria)	Gekkonidae	Lepidodactylus mitchelli	Lepidodactylus mitchelli	2.2	0.34	2.16655	Maximum body mass calculated from length	Shai Meiri, unpublished (length), converted to mass using equations from Feldmann et al. 2016	0.335769
Reptilia	Squamata	Squamata (Sauria)	Gekkonidae	Lygodactylus angularis	Lygodactylus angularis	2.2	0.35	2.23293	Maximum body mass calculated from length	Shai Meiri, unpublished (length), converted to mass using equations from Feldmann et al. 2016	0.348874
Reptilia	Squamata	Squamata (Sauria)	Gekkonidae	Pachydactylus carinatus	Pachydactylus carinatus	2.2	0.34	2.19295	Maximum body mass calculated from length	Shai Meiri, unpublished (length), converted to mass using equations from Feldmann et al. 2016	0.341029
Reptilia	Squamata	Squamata (Sauria)	Gekkonidae	Pachydactylus labialis	Pachydactylus labialis	2.2	0.35	2.23293	Maximum body mass calculated from length	Shai Meiri, unpublished (length), converted to mass using equations from Feldmann et al. 2016	0.348874
Reptilia	Squamata	Squamata (Sauria)	Gekkonidae	Phelsuma modesta	Phelsuma modesta	2.2	0.35	2.23293	Maximum body mass calculated from length	Shai Meiri, unpublished (length), converted to mass using equations from Feldmann et al. 2016	0.348874
Reptilia	Squamata	Squamata (Sauria)	Gekkonidae	Rhoptropella ocellata	Rhoptropella ocellata	2.2	0.35	2.23293	Maximum body mass calculated from length	Shai Meiri, unpublished (length), converted to mass using equations from Feldmann et al. 2016	0.348874
Reptilia	Squamata	Squamata (Sauria)	Gymnophthalmidae	Arthrosaura tyleri	Arthrosaura tyleri	2.2	0.34	2.20428	Maximum body mass calculated from length	Shai Meiri, unpublished (length), converted to mass using equations from Feldmann et al. 2016	0.343267
Reptilia	Squamata	Squamata (Sauria)	Gymnophthalmidae	Bachia scaea	Bachia scaea	2.2	0.34	2.17168	Maximum body mass calculated from length	Shai Meiri, unpublished (length), converted to mass using equations from Feldmann et al. 2016	0.336796
Reptilia	Squamata	Squamata (Sauria)	Gymnophthalmidae	Calyptommatus nicterus	Calyptommatus nicterus	2.2	0.34	2.17168	Maximum body mass calculated from length	Shai Meiri, unpublished (length), converted to mass using equations from Feldmann et al. 2016	0.336796
Reptilia	Squamata	Squamata (Sauria)	Gymnophthalmidae	Proctoporus guentheri	Proctoporus guentheri	2.2	0.34	2.20428	Maximum body mass calculated from length	Shai Meiri, unpublished (length), converted to mass using equations from Feldmann et al. 2016	0.343267
Reptilia	Squamata	Squamata (Sauria)	Gymnophthalmidae	Proctoporus machupicchu	Proctoporus machupicchu	2.2	0.33	2.15816	Maximum body mass calculated from length	Shai Meiri, unpublished (length), converted to mass using equations from Feldmann et al. 2016	0.334084
Reptilia	Squamata	Squamata (Sauria)	Lacertidae	Algyroides fitzingeri	Algyroides fitzingeri	2.2	0.34	2.16586	Maximum body mass calculated from length	Shai Meiri, unpublished (length), converted to mass using equations from Feldmann et al. 2016	0.33563
Reptilia	Squamata	Squamata (Sauria)	Scincidae	Caledoniscincus aquilonius	Caledoniscincus aquilonius	2.2	0.33	2.15101	Maximum body mass calculated from length	Shai Meiri, unpublished (length), converted to mass using equations from Feldmann et al. 2016	0.332643
Reptilia	Squamata	Squamata (Sauria)	Scincidae	Carlia decora	Carlia decora	2.2	0.33	2.15101	Maximum body mass calculated from length	Shai Meiri, unpublished (length), converted to mass using equations from Feldmann et al. 2016	0.332643
Reptilia	Squamata	Squamata (Sauria)	Scincidae	Carlia isostriacantha	Carlia isostriacantha	2.2	0.34	2.16807	Maximum body mass calculated from length	Shai Meiri, unpublished (length), converted to mass using equations from Feldmann et al. 2016	0.336073
Reptilia	Squamata	Squamata (Sauria)	Scincidae	Carlia jarnoldae	Carlia jarnoldae	2.2	0.33	2.15101	Maximum body mass calculated from length	Shai Meiri, unpublished (length), converted to mass using equations from Feldmann et al. 2016	0.332643
Reptilia	Squamata	Squamata (Sauria)	Scincidae	Carlia wundalthini	Carlia wundalthini	2.2	0.33	2.15101	Maximum body mass calculated from length	Shai Meiri, unpublished (length), converted to mass using equations from Feldmann et al. 2016	0.332643
Reptilia	Squamata	Squamata (Sauria)	Scincidae	Cryptoblepharus buchananii	Cryptoblepharus buchananii	2.2	0.34	2.19383	Maximum body mass calculated from length	Shai Meiri, unpublished (length), converted to mass using equations from Feldmann et al. 2016	0.341203
Reptilia	Squamata	Squamata (Sauria)	Scincidae	Ctenotus nigrilineatus	Ctenotus nigrilineatus	2.2	0.33	2.15101	Maximum body mass calculated from length	Shai Meiri, unpublished (length), converted to mass using equations from Feldmann et al. 2016	0.332643
Reptilia	Squamata	Squamata (Sauria)	Scincidae	Emoia aurulenta	Emoia aurulenta	2.2	0.35	2.2227	Maximum body mass calculated from length	Shai Meiri, unpublished (length), converted to mass using equations from Feldmann et al. 2016	0.34688
Reptilia	Squamata	Squamata (Sauria)	Scincidae	Isopachys anguinoides	Isopachys anguinoides	2.2	0.34	2.19667	Maximum body mass calculated from length	Shai Meiri, unpublished (length), converted to mass using equations from Feldmann et al. 2016	0.341764
Reptilia	Squamata	Squamata (Sauria)	Scincidae	Lampropholis couperi	Lampropholis couperi	2.2	0.33	2.15101	Maximum body mass calculated from length	Shai Meiri, unpublished (length), converted to mass using equations from Feldmann et al. 2016	0.332643
Reptilia	Squamata	Squamata (Sauria)	Scincidae	Leptosiaphos koutoui	Leptosiaphos koutoui	2.2	0.33	2.15101	Maximum body mass calculated from length	Shai Meiri, unpublished (length), converted to mass using equations from Feldmann et al. 2016	0.332643
Reptilia	Squamata	Squamata (Sauria)	Scincidae	Lerista walkeri	Lerista walkeri	2.2	0.34	2.16546	Maximum body mass calculated from length	Shai Meiri, unpublished (length), converted to mass using equations from Feldmann et al. 2016	0.335551
Reptilia	Squamata	Squamata (Sauria)	Scincidae	Lipinia infralineolata	Lipinia infralineolata	2.2	0.33	2.15101	Maximum body mass calculated from length	Shai Meiri, unpublished (length), converted to mass using equations from Feldmann et al. 2016	0.332643
Reptilia	Squamata	Squamata (Sauria)	Scincidae	Parvoscincus jimmymcguirei	Parvoscincus jimmymcguirei	2.2	0.33	2.15669	Maximum body mass calculated from length	Shai Meiri, unpublished (length), converted to mass using equations from Feldmann et al. 2016	0.333787
Reptilia	Squamata	Squamata (Sauria)	Scincidae	Scincella caudaequinae	Scincella caudaequinae	2.2	0.33	2.15101	Maximum body mass calculated from length	Shai Meiri, unpublished (length), converted to mass using equations from Feldmann et al. 2016	0.332643
Reptilia	Squamata	Squamata (Sauria)	Scincidae	Sphenomorphus louisiadensis	Sphenomorphus louisiadensis	2.2	0.33	2.15101	Maximum body mass calculated from length	Shai Meiri, unpublished (length), converted to mass using equations from Feldmann et al. 2016	0.332643
Reptilia	Squamata	Squamata (Sauria)	Scincidae	Sphenomorphus maculicollus	Sphenomorphus maculicollus	2.2	0.33	2.15101	Maximum body mass calculated from length	Shai Meiri, unpublished (length), converted to mass using equations from Feldmann et al. 2016	0.332643
Reptilia	Squamata	Squamata (Sauria)	Sphaerodactylidae	Gonatodes lichenosus	Gonatodes lichenosus	2.2	0.34	2.1686	Maximum body mass calculated from length	Shai Meiri, unpublished (length), converted to mass using equations from Feldmann et al. 2016	0.336179
Reptilia	Squamata	Squamata (Sauria)	Sphaerodactylidae	Lepidoblepharis xanthostigma	Lepidoblepharis xanthostigma	2.2	0.35	2.24927	Maximum body mass calculated from length	Shai Meiri, unpublished (length), converted to mass using equations from Feldmann et al. 2016	0.352041
Reptilia	Squamata	Squamata (Sauria)	Sphaerodactylidae	Pseudogonatodes furvus	Pseudogonatodes furvus	2.2	0.35	2.24927	Maximum body mass calculated from length	Shai Meiri, unpublished (length), converted to mass using equations from Feldmann et al. 2016	0.352041
Reptilia	Squamata	Squamata (Serpentes)	Colubridae	Calamaria abstrusa	Calamaria abstrusa	2.2	0.34	2.20217	Maximum body mass calculated from length	Feldman et al. 2016	0.342851
Reptilia	Squamata	Squamata (Serpentes)	Colubridae	Calamaria lumholtzi	Calamaria lumholtzi	2.2	0.35	2.22902	Maximum body mass calculated from length	Feldman et al. 2016	0.348115
Reptilia	Squamata	Squamata (Serpentes)	Colubridae (Dipsadinae)	Atractus trivittatus	Atractus trivittatus	2.2	0.34	2.17957	Maximum body mass calculated from length	Feldman et al. 2016	0.338371
Reptilia	Squamata	Squamata (Serpentes)	Gerrhopilidae	Cathetorhinus melanocephalus	Cathetorhinus melanocephalus	2.2	0.34	2.2041	Maximum body mass calculated from length	Feldman et al. 2016	0.343232
Reptilia	Squamata	Squamata (Serpentes)	Leptotyphlopidae	Epictia magnamaculata	Epictia magnamaculata	2.2	0.34	2.16394	Maximum body mass calculated from length	Feldman et al. 2016	0.335245
Reptilia	Squamata	Squamata (Serpentes)	Leptotyphlopidae	Epictia phenops	Epictia phenops	2.2	0.34	2.16394	Maximum body mass calculated from length	Wallach 2016 (length), converted to mass using equations from Feldmann et al. 2016	0.335245
Reptilia	Squamata	Squamata (Serpentes)	Leptotyphlopidae	Myriopholis occipitalis	Myriopholis occipitalis	2.2	0.34	2.21246	Maximum body mass calculated from length	Trape and Chirio 2019 (length), converted to mass using equations from Feldmann et al. 2016	0.344875
Aves	Neoaves	Apodiformes	Trochilidae	Myrtis fanny	Myrtis fanny	2.3	0.36	2.3	mean (presumably, of adults), unsexed	Myrvhold et al. 2015	0.361728
Aves	Neoaves	Apodiformes	Trochilidae	Phaethornis griseogularis	Phaethornis griseogularis	2.3	0.36	2.3	mean (presumably, of adults), unsexed	Myrvhold et al. 2015	0.361728
Aves	Neoaves	Apodiformes	Trochilidae	Selasphorus heloisa	Atthis heloisa	2.3	0.36	2.275	mean (presumably, of adults), unsexed	Myrvhold et al. 2015	0.356981
Reptilia	Squamata	Squamata (Amphisbaenia)	Amphisbaenidae	Amphisbaena barbouri	Amphisbaena barbouri	2.3	0.36	2.29419	Maximum body mass calculated from length	Shai Meiri, unpublished (length), converted to mass using equations from Feldmann et al. 2016	0.360629
Reptilia	Squamata	Squamata (Sauria)	Chamaeleonidae	Brookesia betschi	Brookesia betschi	2.3	0.35	2.25584	Maximum body mass calculated from length	Shai Meiri, unpublished (length), converted to mass using equations from Feldmann et al. 2016	0.353308
Reptilia	Squamata	Squamata (Sauria)	Chamaeleonidae	Calumma uetzi	Calumma uetzi	2.3	0.35	2.25584	Maximum body mass calculated from length	Shai Meiri, unpublished (length), converted to mass using equations from Feldmann et al. 2016	0.353308
Reptilia	Squamata	Squamata (Sauria)	Dibamidae	Dibamus ingeri	Dibamus ingeri	2.3	0.35	2.25021	Maximum body mass calculated from length	Shai Meiri, unpublished (length), converted to mass using equations from Feldmann et al. 2016	0.352224
Reptilia	Squamata	Squamata (Sauria)	Diplodactylidae	Strophurus congoo	Strophurus congoo	2.3	0.37	2.32079	Maximum body mass calculated from length	Shai Meiri, unpublished (length), converted to mass using equations from Feldmann et al. 2016	0.365636
Reptilia	Squamata	Squamata (Sauria)	Diplodactylidae	Strophurus trux	Strophurus trux	2.3	0.36	2.27772	Maximum body mass calculated from length	Shai Meiri, unpublished (length), converted to mass using equations from Feldmann et al. 2016	0.357499
Reptilia	Squamata	Squamata (Sauria)	Diploglossidae	Celestus agasepsoides	Celestus agasepsoides	2.3	0.37	2.33056	Maximum body mass calculated from length	Shai Meiri, unpublished (length), converted to mass using equations from Feldmann et al. 2016	0.367459
Reptilia	Squamata	Squamata (Sauria)	Gekkonidae	Cnemaspis dringi	Cnemaspis dringi	2.3	0.36	2.28695	Maximum body mass calculated from length	Shai Meiri, unpublished (length), converted to mass using equations from Feldmann et al. 2016	0.359256
Reptilia	Squamata	Squamata (Sauria)	Gekkonidae	Cnemaspis flavolineata	Cnemaspis flavolineata	2.3	0.37	2.328	Maximum body mass calculated from length	Shai Meiri, unpublished (length), converted to mass using equations from Feldmann et al. 2016	0.366984
Reptilia	Squamata	Squamata (Sauria)	Gekkonidae	Cyrtopodion baigii	Cyrtopodion baigii	2.3	0.36	2.30058	Maximum body mass calculated from length	Shai Meiri, unpublished (length), converted to mass using equations from Feldmann et al. 2016	0.361838
Reptilia	Squamata	Squamata (Sauria)	Gekkonidae	Gehyra micra	Gehyra micra	2.3	0.36	2.30058	Maximum body mass calculated from length	Shai Meiri, unpublished (length), converted to mass using equations from Feldmann et al. 2016	0.361838
Reptilia	Squamata	Squamata (Sauria)	Gekkonidae	Gehyra pluraporosa	Gehyra pluraporosa	2.3	0.36	2.27336	Maximum body mass calculated from length	Shai Meiri, unpublished (length), converted to mass using equations from Feldmann et al. 2016	0.356669
Reptilia	Squamata	Squamata (Sauria)	Gekkonidae	Hemidactylus sataraensis	Hemidactylus sataraensis	2.3	0.36	2.28695	Maximum body mass calculated from length	Shai Meiri, unpublished (length), converted to mass using equations from Feldmann et al. 2016	0.359256
Reptilia	Squamata	Squamata (Sauria)	Gekkonidae	Hemiphyllodactylus zugi	Hemiphyllodactylus zugi	2.3	0.36	2.31427	Maximum body mass calculated from length	Shai Meiri, unpublished (length), converted to mass using equations from Feldmann et al. 2016	0.364414
Reptilia	Squamata	Squamata (Sauria)	Gekkonidae	Lepidodactylus dialeukos	Lepidodactylus dialeukos	2.3	0.36	2.30058	Maximum body mass calculated from length	Shai Meiri, unpublished (length), converted to mass using equations from Feldmann et al. 2016	0.361838
Reptilia	Squamata	Squamata (Sauria)	Gekkonidae	Pseudogekko sumiklab	Pseudogekko sumiklab	2.3	0.36	2.31427	Maximum body mass calculated from length	Shai Meiri, unpublished (length), converted to mass using equations from Feldmann et al. 2016	0.364414
Reptilia	Squamata	Squamata (Sauria)	Gymnophthalmidae	Bachia blairi	Bachia blairi	2.3	0.35	2.25028	Maximum body mass calculated from length	Shai Meiri, unpublished (length), converted to mass using equations from Feldmann et al. 2016	0.352237
Reptilia	Squamata	Squamata (Sauria)	Gymnophthalmidae	Calyptommatus sinebrachiatus	Calyptommatus sinebrachiatus	2.3	0.37	2.33056	Maximum body mass calculated from length	Shai Meiri, unpublished (length), converted to mass using equations from Feldmann et al. 2016	0.367459
Reptilia	Squamata	Squamata (Sauria)	Gymnophthalmidae	Oreosaurus rhodogaster	Oreosaurus rhodogaster	2.3	0.35	2.25108	Maximum body mass calculated from length	Shai Meiri, unpublished (length), converted to mass using equations from Feldmann et al. 2016	0.352391
Reptilia	Squamata	Squamata (Sauria)	Lacertidae	Mesalina adramitana	Mesalina adramitana	2.3	0.36	2.31099	Maximum body mass calculated from length	Shai Meiri, unpublished (length), converted to mass using equations from Feldmann et al. 2016	0.363798
Reptilia	Squamata	Squamata (Sauria)	Lacertidae	Pedioplanis breviceps	Pedioplanis breviceps	2.3	0.36	2.31099	Maximum body mass calculated from length	Shai Meiri, unpublished (length), converted to mass using equations from Feldmann et al. 2016	0.363798
Reptilia	Squamata	Squamata (Sauria)	Scincidae	Ablepharus lindbergi	Ablepharus lindbergi	2.3	0.36	2.29601	Maximum body mass calculated from length	Shai Meiri, unpublished (length), converted to mass using equations from Feldmann et al. 2016	0.360974
Reptilia	Squamata	Squamata (Sauria)	Scincidae	Caledoniscincus terma	Caledoniscincus terma	2.3	0.36	2.29601	Maximum body mass calculated from length	Shai Meiri, unpublished (length), converted to mass using equations from Feldmann et al. 2016	0.360974
Reptilia	Squamata	Squamata (Sauria)	Scincidae	Carlia dogare	Carlia dogare	2.3	0.36	2.29601	Maximum body mass calculated from length	Shai Meiri, unpublished (length), converted to mass using equations from Feldmann et al. 2016	0.360974
Reptilia	Squamata	Squamata (Sauria)	Scincidae	Carlia vivax	Carlia vivax	2.3	0.36	2.29601	Maximum body mass calculated from length	Shai Meiri, unpublished (length), converted to mass using equations from Feldmann et al. 2016	0.360974
Reptilia	Squamata	Squamata (Sauria)	Scincidae	Cryptoblepharus balinensis	Cryptoblepharus balinensis	2.3	0.36	2.29601	Maximum body mass calculated from length	Shai Meiri, unpublished (length), converted to mass using equations from Feldmann et al. 2016	0.360974
Reptilia	Squamata	Squamata (Sauria)	Scincidae	Cryptoblepharus burdeni	Cryptoblepharus burdeni	2.3	0.36	2.29601	Maximum body mass calculated from length	Shai Meiri, unpublished (length), converted to mass using equations from Feldmann et al. 2016	0.360974
Reptilia	Squamata	Squamata (Sauria)	Scincidae	Cryptoblepharus caudatus	Cryptoblepharus caudatus	2.3	0.36	2.29601	Maximum body mass calculated from length	Shai Meiri, unpublished (length), converted to mass using equations from Feldmann et al. 2016	0.360974
Reptilia	Squamata	Squamata (Sauria)	Scincidae	Cryptoblepharus renschi	Cryptoblepharus renschi	2.3	0.36	2.29601	Maximum body mass calculated from length	Shai Meiri, unpublished (length), converted to mass using equations from Feldmann et al. 2016	0.360974
Reptilia	Squamata	Squamata (Sauria)	Scincidae	Ctenotus calurus	Ctenotus calurus	2.3	0.36	2.29601	Maximum body mass calculated from length	Shai Meiri, unpublished (length), converted to mass using equations from Feldmann et al. 2016	0.360974
Reptilia	Squamata	Squamata (Sauria)	Scincidae	Ctenotus euclae	Ctenotus euclae	2.3	0.36	2.29601	Maximum body mass calculated from length	Shai Meiri, unpublished (length), converted to mass using equations from Feldmann et al. 2016	0.360974
Reptilia	Squamata	Squamata (Sauria)	Scincidae	Ctenotus hilli	Ctenotus hilli	2.3	0.36	2.29601	Maximum body mass calculated from length	Shai Meiri, unpublished (length), converted to mass using equations from Feldmann et al. 2016	0.360974
Reptilia	Squamata	Squamata (Sauria)	Scincidae	Ctenotus serotinus	Ctenotus serotinus	2.3	0.36	2.29601	Maximum body mass calculated from length	Shai Meiri, unpublished (length), converted to mass using equations from Feldmann et al. 2016	0.360974
Reptilia	Squamata	Squamata (Sauria)	Scincidae	Ctenotus striaticeps	Ctenotus striaticeps	2.3	0.36	2.29601	Maximum body mass calculated from length	Shai Meiri, unpublished (length), converted to mass using equations from Feldmann et al. 2016	0.360974
Reptilia	Squamata	Squamata (Sauria)	Scincidae	Ctenotus xenopleura	Ctenotus xenopleura	2.3	0.36	2.29601	Maximum body mass calculated from length	Shai Meiri, unpublished (length), converted to mass using equations from Feldmann et al. 2016	0.360974
Reptilia	Squamata	Squamata (Sauria)	Scincidae	Emoia impar	Emoia impar	2.3	0.36	2.29601	Maximum body mass calculated from length	Shai Meiri, unpublished (length), converted to mass using equations from Feldmann et al. 2016	0.360974
Reptilia	Squamata	Squamata (Sauria)	Scincidae	Eremiascincus butlerorum	Eremiascincus butlerorum	2.3	0.36	2.29601	Maximum body mass calculated from length	Shai Meiri, unpublished (length), converted to mass using equations from Feldmann et al. 2016	0.360974
Reptilia	Squamata	Squamata (Sauria)	Scincidae	Kaestlea laterimaculata	Kaestlea laterimaculata	2.3	0.36	2.26649	Maximum body mass calculated from length	Shai Meiri, unpublished (length), converted to mass using equations from Feldmann et al. 2016	0.355354
Reptilia	Squamata	Squamata (Sauria)	Scincidae	Leptosiaphos vigintiserierum	Leptosiaphos vigintiserierum	2.3	0.36	2.29601	Maximum body mass calculated from length	Shai Meiri, unpublished (length), converted to mass using equations from Feldmann et al. 2016	0.360974
Reptilia	Squamata	Squamata (Sauria)	Scincidae	Lerista carpentariae	Lerista carpentariae	2.3	0.35	2.25028	Maximum body mass calculated from length	Shai Meiri, unpublished (length), converted to mass using equations from Feldmann et al. 2016	0.352237
Reptilia	Squamata	Squamata (Sauria)	Scincidae	Lerista dorsalis	Lerista dorsalis	2.3	0.37	2.33056	Maximum body mass calculated from length	Shai Meiri, unpublished (length), converted to mass using equations from Feldmann et al. 2016	0.367459
Reptilia	Squamata	Squamata (Sauria)	Scincidae	Lerista gascoynensis	Lerista gascoynensis	2.3	0.35	2.25028	Maximum body mass calculated from length	Shai Meiri, unpublished (length), converted to mass using equations from Feldmann et al. 2016	0.352237
Reptilia	Squamata	Squamata (Sauria)	Scincidae	Lerista karlschmidti	Lerista karlschmidti	2.3	0.37	2.32245	Maximum body mass calculated from length	Shai Meiri, unpublished (length), converted to mass using equations from Feldmann et al. 2016	0.365947
Reptilia	Squamata	Squamata (Sauria)	Scincidae	Lerista onsloviana	Lerista onsloviana	2.3	0.36	2.31275	Maximum body mass calculated from length	Shai Meiri, unpublished (length), converted to mass using equations from Feldmann et al. 2016	0.364129
Reptilia	Squamata	Squamata (Sauria)	Scincidae	Lerista parameles	Lerista parameles	2.3	0.37	2.33056	Maximum body mass calculated from length	Shai Meiri, unpublished (length), converted to mass using equations from Feldmann et al. 2016	0.367459
Reptilia	Squamata	Squamata (Sauria)	Scincidae	Lerista petersoni	Lerista petersoni	2.3	0.37	2.33056	Maximum body mass calculated from length	Shai Meiri, unpublished (length), converted to mass using equations from Feldmann et al. 2016	0.367459
Reptilia	Squamata	Squamata (Sauria)	Scincidae	Lerista praefrontalis	Lerista praefrontalis	2.3	0.35	2.25028	Maximum body mass calculated from length	Shai Meiri, unpublished (length), converted to mass using equations from Feldmann et al. 2016	0.352237
Reptilia	Squamata	Squamata (Sauria)	Scincidae	Lerista terdigitata	Lerista terdigitata	2.3	0.35	2.25028	Maximum body mass calculated from length	Shai Meiri, unpublished (length), converted to mass using equations from Feldmann et al. 2016	0.352237
Reptilia	Squamata	Squamata (Sauria)	Scincidae	Lipinia inconspicua	Lipinia inconspicua	2.3	0.36	2.29601	Maximum body mass calculated from length	Shai Meiri, unpublished (length), converted to mass using equations from Feldmann et al. 2016	0.360974
Reptilia	Squamata	Squamata (Sauria)	Scincidae	Lipinia pulchella	Lipinia pulchella	2.3	0.36	2.29601	Maximum body mass calculated from length	Shai Meiri, unpublished (length), converted to mass using equations from Feldmann et al. 2016	0.360974
Reptilia	Squamata	Squamata (Sauria)	Scincidae	Lipinia semperi	Lipinia semperi	2.3	0.36	2.28122	Maximum body mass calculated from length	Shai Meiri, unpublished (length), converted to mass using equations from Feldmann et al. 2016	0.358167
Reptilia	Squamata	Squamata (Sauria)	Scincidae	Lipinia vulcania	Lipinia vulcania	2.3	0.36	2.29601	Maximum body mass calculated from length	Shai Meiri, unpublished (length), converted to mass using equations from Feldmann et al. 2016	0.360974
Reptilia	Squamata	Squamata (Sauria)	Scincidae	Ophioscincus ophioscincus	Ophioscincus ophioscincus	2.3	0.36	2.30449	Maximum body mass calculated from length	Shai Meiri, unpublished (length), converted to mass using equations from Feldmann et al. 2016	0.362575
Reptilia	Squamata	Squamata (Sauria)	Scincidae	Saproscincus basiliscus	Saproscincus basiliscus	2.3	0.36	2.26649	Maximum body mass calculated from length	Shai Meiri, unpublished (length), converted to mass using equations from Feldmann et al. 2016	0.355354
Reptilia	Squamata	Squamata (Sauria)	Scincidae	Scelotes farquharsoni	Scelotes farquharsoni	2.3	0.36	2.30449	Maximum body mass calculated from length	Shai Meiri, unpublished (length), converted to mass using equations from Feldmann et al. 2016	0.362575
Reptilia	Squamata	Squamata (Sauria)	Scincidae	Scelotes gronovii	Scelotes gronovii	2.3	0.35	2.25028	Maximum body mass calculated from length	Shai Meiri, unpublished (length), converted to mass using equations from Feldmann et al. 2016	0.352237
Reptilia	Squamata	Squamata (Sauria)	Scincidae	Scolecoseps broadleyi	Scolecoseps broadleyi	2.3	0.35	2.25021	Maximum body mass calculated from length	Shai Meiri, unpublished (length), converted to mass using equations from Feldmann et al. 2016	0.352224
Reptilia	Squamata	Squamata (Sauria)	Scincidae	Sepsina bayoni	Sepsina bayoni	2.3	0.37	2.33056	Maximum body mass calculated from length	Shai Meiri, unpublished (length), converted to mass using equations from Feldmann et al. 2016	0.367459
Reptilia	Squamata	Squamata (Sauria)	Scincidae	Sigaloseps balios	Sigaloseps balios	2.3	0.36	2.29601	Maximum body mass calculated from length	Shai Meiri, unpublished (length), converted to mass using equations from Feldmann et al. 2016	0.360974
Reptilia	Squamata	Squamata (Sauria)	Scincidae	Sphenomorphus dekkerae	Sphenomorphus dekkerae	2.3	0.36	2.29601	Maximum body mass calculated from length	Shai Meiri, unpublished (length), converted to mass using equations from Feldmann et al. 2016	0.360974
Reptilia	Squamata	Squamata (Sauria)	Scincidae	Tribolonotus annectens	Tribolonotus annectens	2.3	0.36	2.29601	Maximum body mass calculated from length	Shai Meiri, unpublished (length), converted to mass using equations from Feldmann et al. 2016	0.360974
Reptilia	Squamata	Squamata (Sauria)	Scincidae	Tytthoscincus ishaki	Tytthoscincus ishaki	2.3	0.36	2.29601	Maximum body mass calculated from length	Shai Meiri, unpublished (length), converted to mass using equations from Feldmann et al. 2016	0.360974
Reptilia	Squamata	Squamata (Sauria)	Scincidae	Voeltzkowia mobydick	Voeltzkowia mobydick	2.3	0.36	2.29021	Maximum body mass calculated from length	Shai Meiri, unpublished (length), converted to mass using equations from Feldmann et al. 2016	0.359875
Reptilia	Squamata	Squamata (Sauria)	Sphaerodactylidae	Gonatodes astralis	Gonatodes astralis	2.3	0.36	2.27909	Maximum body mass calculated from length	Shai Meiri, unpublished (length), converted to mass using equations from Feldmann et al. 2016	0.357761
Reptilia	Squamata	Squamata (Sauria)	Sphaerodactylidae	Gonatodes caudiscutatus	Gonatodes caudiscutatus	2.3	0.36	2.30917	Maximum body mass calculated from length	Shai Meiri, unpublished (length), converted to mass using equations from Feldmann et al. 2016	0.363456
Reptilia	Squamata	Squamata (Serpentes)	Anomalepididae	Anomalepis mexicanus	Anomalepis mexicanus	2.3	0.37	2.32737	Maximum body mass calculated from length	Feldman et al. 2016	0.366866
Reptilia	Squamata	Squamata (Serpentes)	Colubridae	Tantilla albiceps	Tantilla albiceps	2.3	0.36	2.28332	Maximum body mass calculated from length	Feldman et al. 2016	0.358567
Reptilia	Squamata	Squamata (Serpentes)	Colubridae	Tantilla coronadoi	Tantilla coronadoi	2.3	0.37	2.33841	Maximum body mass calculated from length	Feldman et al. 2016	0.368921
Reptilia	Squamata	Squamata (Serpentes)	Leptotyphlopidae	Epacrophis reticulatus	Epacrophis reticulatus	2.3	0.36	2.31124	Maximum body mass calculated from length	Feldman et al. 2016	0.363845
Reptilia	Squamata	Squamata (Serpentes)	Leptotyphlopidae	Epictia munoai	Epictia munoai	2.3	0.36	2.28633	Maximum body mass calculated from length	Feldman et al. 2016	0.359138
Reptilia	Squamata	Squamata (Serpentes)	Leptotyphlopidae	Epictia vellardi	Epictia vellardi	2.3	0.36	2.28633	Maximum body mass calculated from length	Feldman et al. 2016	0.359138
Reptilia	Squamata	Squamata (Serpentes)	Leptotyphlopidae	Leptotyphlops nigricans	Leptotyphlops nigricans	2.3	0.36	2.28633	Maximum body mass calculated from length	Feldman et al. 2016	0.359138
Reptilia	Squamata	Squamata (Serpentes)	Leptotyphlopidae	Rena iversoni	Rena iversoni	2.3	0.36	2.26914	Maximum body mass calculated from length	Smith et al. 1998 (length), converted to mass using equations from Feldmann et al. 2016	0.355862
Reptilia	Squamata	Squamata (Serpentes)	Typhlopidae	Amerotyphlops lehneri	Amerotyphlops lehneri	2.3	0.36	2.29438	Maximum body mass calculated from length	Feldman et al. 2016	0.360665
Aves	Neoaves	Apodiformes	Trochilidae	Doricha enicura	Doricha enicura	2.4	0.38	2.4	mean (presumably, of adults), unsexed	Myrvhold et al. 2015	0.380211
Aves	Neoaves	Apodiformes	Trochilidae	Lophornis gouldii	Lophornis gouldii	2.4	0.38	2.4	mean (presumably, of adults), unsexed	Myrvhold et al. 2015	0.380211
Aves	Neoaves	Apodiformes	Trochilidae	Lophornis ornatus	Lophornis ornatus	2.4	0.38	2.4	mean (presumably, of adults), unsexed	Myrvhold et al. 2015	0.380211
Aves	Neoaves	Apodiformes	Trochilidae	Nesophlox evelynae	Calliphlox evelynae	2.4	0.38	2.4	mean (presumably, of adults), unsexed	Myrvhold et al. 2015	0.380211
Mammalia	Eutheria	Soricomorpha	Soricidae	Sorex arizonae	Sorex arizonae	2.4	0.38	2.4	mean adult mass, unsexed	Smith et al. 2003	0.380211
Mammalia	Eutheria	Soricomorpha	Soricidae	Sorex minutissimus	Sorex minutissimus	2.4	0.38	2.4	mean adult mass, unsexed	Smith et al. 2003	0.380211
Mammalia	Eutheria	Soricomorpha	Soricidae	Sorex nanus	Sorex nanus	2.4	0.38	2.4	mean adult mass, unsexed	Smith et al. 2003	0.380211
Reptilia	Squamata	Squamata (Amphisbaenia)	Amphisbaenidae	Amphisbaena anaemariae	Amphisbaena anaemariae	2.4	0.38	2.39984	Maximum body mass calculated from length	Shai Meiri, unpublished (length), converted to mass using equations from Feldmann et al. 2016	0.380182
Reptilia	Squamata	Squamata (Sauria)	Agamidae	Amphisbaena metallurga	Amphisbaena metallurga	2.4	0.38	2.39984	Maximum body mass calculated from length	Shai Meiri, unpublished (length), converted to mass using equations from Feldmann et al. 2016	0.380182
Reptilia	Squamata	Squamata (Sauria)	Agamidae	Phoxophrys tuberculata	Phoxophrys tuberculata	2.4	0.39	2.43175	Maximum body mass calculated from length	Shai Meiri, unpublished (length), converted to mass using equations from Feldmann et al. 2016	0.38592
Reptilia	Squamata	Squamata (Sauria)	Chamaeleonidae	Brookesia brunoi	Brookesia brunoi	2.4	0.38	2.37284	Maximum body mass calculated from length	Shai Meiri, unpublished (length), converted to mass using equations from Feldmann et al. 2016	0.375269
Reptilia	Squamata	Squamata (Sauria)	Dactyloidae	Anolis alutaceus	Anolis alutaceus	2.4	0.37	2.3562	Maximum body mass calculated from length	Shai Meiri, unpublished (length), converted to mass using equations from Feldmann et al. 2016	0.372212
Reptilia	Squamata	Squamata (Sauria)	Dactyloidae	Anolis argillaceus	Anolis argillaceus	2.4	0.37	2.3562	Maximum body mass calculated from length	Shai Meiri, unpublished (length), converted to mass using equations from Feldmann et al. 2016	0.372212
Reptilia	Squamata	Squamata (Sauria)	Dactyloidae	Anolis benedikti	Anolis benedikti	2.4	0.39	2.4439	Maximum body mass calculated from length	Shai Meiri, unpublished (length), converted to mass using equations from Feldmann et al. 2016	0.388084
Reptilia	Squamata	Squamata (Sauria)	Dactyloidae	Anolis centralis	Anolis centralis	2.4	0.37	2.37067	Maximum body mass calculated from length	Shai Meiri, unpublished (length), converted to mass using equations from Feldmann et al. 2016	0.374871
Reptilia	Squamata	Squamata (Sauria)	Dactyloidae	Anolis fungosus	Anolis fungosus	2.4	0.37	2.3562	Maximum body mass calculated from length	Shai Meiri, unpublished (length), converted to mass using equations from Feldmann et al. 2016	0.372212
Reptilia	Squamata	Squamata (Sauria)	Dactyloidae	Anolis guazuma	Anolis guazuma	2.4	0.39	2.42914	Maximum body mass calculated from length	Shai Meiri, unpublished (length), converted to mass using equations from Feldmann et al. 2016	0.385452
Reptilia	Squamata	Squamata (Sauria)	Dactyloidae	Anolis litoralis	Anolis litoralis	2.4	0.37	2.37067	Maximum body mass calculated from length	Shai Meiri, unpublished (length), converted to mass using equations from Feldmann et al. 2016	0.374871
Reptilia	Squamata	Squamata (Sauria)	Dactyloidae	Anolis marsupialis	Anolis marsupialis	2.4	0.38	2.41443	Maximum body mass calculated from length	Shai Meiri, unpublished (length), converted to mass using equations from Feldmann et al. 2016	0.382815
Reptilia	Squamata	Squamata (Sauria)	Dactyloidae	Anolis omiltemanus	Anolis omiltemanus	2.4	0.37	2.3562	Maximum body mass calculated from length	Shai Meiri, unpublished (length), converted to mass using equations from Feldmann et al. 2016	0.372212
Reptilia	Squamata	Squamata (Sauria)	Dactyloidae	Anolis pseudopachypus	Anolis pseudopachypus	2.4	0.37	2.3562	Maximum body mass calculated from length	Shai Meiri, unpublished (length), converted to mass using equations from Feldmann et al. 2016	0.372212
Reptilia	Squamata	Squamata (Sauria)	Diplodactylidae	Bavayia pulchella	Bavayia pulchella	2.4	0.37	2.35273	Maximum body mass calculated from length	Shai Meiri, unpublished (length), converted to mass using equations from Feldmann et al. 2016	0.371572
Reptilia	Squamata	Squamata (Sauria)	Diplodactylidae	Diplodactylus barraganae	Diplodactylus barraganae	2.4	0.38	2.37907	Maximum body mass calculated from length	Shai Meiri, unpublished (length), converted to mass using equations from Feldmann et al. 2016	0.376408
Reptilia	Squamata	Squamata (Sauria)	Gekkonidae	Cnemaspis alantika	Cnemaspis alantika	2.4	0.39	2.43978	Maximum body mass calculated from length	Shai Meiri, unpublished (length), converted to mass using equations from Feldmann et al. 2016	0.387351
Reptilia	Squamata	Squamata (Sauria)	Gekkonidae	Cnemaspis caudanivea	Cnemaspis caudanivea	2.4	0.38	2.39747	Maximum body mass calculated from length	Shai Meiri, unpublished (length), converted to mass using equations from Feldmann et al. 2016	0.379754
Reptilia	Squamata	Squamata (Sauria)	Gekkonidae	Cnemaspis nilagirica	Cnemaspis nilagirica	2.4	0.37	2.36953	Maximum body mass calculated from length	Shai Meiri, unpublished (length), converted to mass using equations from Feldmann et al. 2016	0.374662
Reptilia	Squamata	Squamata (Sauria)	Gekkonidae	Cnemaspis perhentianensis	Cnemaspis perhentianensis	2.4	0.38	2.39747	Maximum body mass calculated from length	Shai Meiri, unpublished (length), converted to mass using equations from Feldmann et al. 2016	0.379754
Reptilia	Squamata	Squamata (Sauria)	Gekkonidae	Cnemaspis roticanai	Cnemaspis roticanai	2.4	0.37	2.36953	Maximum body mass calculated from length	Shai Meiri, unpublished (length), converted to mass using equations from Feldmann et al. 2016	0.374662
Reptilia	Squamata	Squamata (Sauria)	Gekkonidae	Cyrtodactylus feae	Cyrtodactylus feae	2.4	0.37	2.36953	Maximum body mass calculated from length	Shai Meiri, unpublished (length), converted to mass using equations from Feldmann et al. 2016	0.374662
Reptilia	Squamata	Squamata (Sauria)	Gekkonidae	Cyrtodactylus laevigatus	Cyrtodactylus laevigatus	2.4	0.37	2.36953	Maximum body mass calculated from length	Shai Meiri, unpublished (length), converted to mass using equations from Feldmann et al. 2016	0.374662
Reptilia	Squamata	Squamata (Sauria)	Gekkonidae	Cyrtodactylus semiadii	Cyrtodactylus semiadii	2.4	0.38	2.38348	Maximum body mass calculated from length	Shai Meiri, unpublished (length), converted to mass using equations from Feldmann et al. 2016	0.377211
Reptilia	Squamata	Squamata (Sauria)	Gekkonidae	Cyrtodactylus tambora	Cyrtodactylus tambora	2.4	0.38	2.42563	Maximum body mass calculated from length	Shai Meiri, unpublished (length), converted to mass using equations from Feldmann et al. 2016	0.384824
Reptilia	Squamata	Squamata (Sauria)	Gekkonidae	Cyrtopodion kiabii	Cyrtopodion kiabii	2.4	0.37	2.35564	Maximum body mass calculated from length	Shai Meiri, unpublished (length), converted to mass using equations from Feldmann et al. 2016	0.372108
Reptilia	Squamata	Squamata (Sauria)	Gekkonidae	Dixonius minhlei	Dixonius minhlei	2.4	0.39	2.43978	Maximum body mass calculated from length	Shai Meiri, unpublished (length), converted to mass using equations from Feldmann et al. 2016	0.387351
Reptilia	Squamata	Squamata (Sauria)	Gekkonidae	Gehyra girloorloo	Gehyra girloorloo	2.4	0.38	2.42563	Maximum body mass calculated from length	Shai Meiri, unpublished (length), converted to mass using equations from Feldmann et al. 2016	0.384824
Reptilia	Squamata	Squamata (Sauria)	Gekkonidae	Hemidactylus scabriceps	Hemidactylus scabriceps	2.4	0.38	2.38348	Maximum body mass calculated from length	Shai Meiri, unpublished (length), converted to mass using equations from Feldmann et al. 2016	0.377211
Reptilia	Squamata	Squamata (Sauria)	Gekkonidae	Hemiphyllodactylus margarethae	Hemiphyllodactylus margarethae	2.4	0.37	2.35564	Maximum body mass calculated from length	Shai Meiri, unpublished (length), converted to mass using equations from Feldmann et al. 2016	0.372108
Reptilia	Squamata	Squamata (Sauria)	Gekkonidae	Hemiphyllodactylus ngocsonensis	Hemiphyllodactylus ngocsonensis	2.4	0.37	2.35564	Maximum body mass calculated from length	Shai Meiri, unpublished (length), converted to mass using equations from Feldmann et al. 2016	0.372108
Reptilia	Squamata	Squamata (Sauria)	Gekkonidae	Kolekanos plumicaudus	Kolekanos plumicaudus	2.4	0.37	2.36953	Maximum body mass calculated from length	Shai Meiri, unpublished (length), converted to mass using equations from Feldmann et al. 2016	0.374662
Reptilia	Squamata	Squamata (Sauria)	Gekkonidae	Lepidodactylus browni	Lepidodactylus browni	2.4	0.39	2.43978	Maximum body mass calculated from length	Shai Meiri, unpublished (length), converted to mass using equations from Feldmann et al. 2016	0.387351
Reptilia	Squamata	Squamata (Sauria)	Gekkonidae	Lepidodactylus vanuatuensis	Lepidodactylus vanuatuensis	2.4	0.38	2.42563	Maximum body mass calculated from length	Shai Meiri, unpublished (length), converted to mass using equations from Feldmann et al. 2016	0.384824
Reptilia	Squamata	Squamata (Sauria)	Gekkonidae	Pachydactylus austeni	Pachydactylus austeni	2.4	0.37	2.36953	Maximum body mass calculated from length	Shai Meiri, unpublished (length), converted to mass using equations from Feldmann et al. 2016	0.374662
Reptilia	Squamata	Squamata (Sauria)	Gekkonidae	Pachydactylus scutatus	Pachydactylus scutatus	2.4	0.37	2.36953	Maximum body mass calculated from length	Shai Meiri, unpublished (length), converted to mass using equations from Feldmann et al. 2016	0.374662
Reptilia	Squamata	Squamata (Sauria)	Gekkonidae	Paroedura androyensis	Paroedura androyensis	2.4	0.37	2.36953	Maximum body mass calculated from length	Shai Meiri, unpublished (length), converted to mass using equations from Feldmann et al. 2016	0.374662
Reptilia	Squamata	Squamata (Sauria)	Gekkonidae	Phelsuma masohoala	Phelsuma masohoala	2.4	0.37	2.36953	Maximum body mass calculated from length	Shai Meiri, unpublished (length), converted to mass using equations from Feldmann et al. 2016	0.374662
Reptilia	Squamata	Squamata (Sauria)	Gerrhosauridae	Tetradactylus breyeri	Tetradactylus breyeri	2.4	0.38	2.41251	Maximum body mass calculated from length	Shai Meiri, unpublished (length), converted to mass using equations from Feldmann et al. 2016	0.382469
Reptilia	Squamata	Squamata (Sauria)	Gerrhosauridae	Tetradactylus ellenbergeri	Tetradactylus ellenbergeri	2.4	0.38	2.41251	Maximum body mass calculated from length	Shai Meiri, unpublished (length), converted to mass using equations from Feldmann et al. 2016	0.382469
Reptilia	Squamata	Squamata (Sauria)	Gymnophthalmidae	Arthrosaura montigena	Arthrosaura montigena	2.4	0.37	2.36297	Maximum body mass calculated from length	Shai Meiri, unpublished (length), converted to mass using equations from Feldmann et al. 2016	0.373459
Reptilia	Squamata	Squamata (Sauria)	Gymnophthalmidae	Cercosaura parkeri	Cercosaura parkeri	2.4	0.37	2.36297	Maximum body mass calculated from length	Shai Meiri, unpublished (length), converted to mass using equations from Feldmann et al. 2016	0.373459
Reptilia	Squamata	Squamata (Sauria)	Gymnophthalmidae	Euspondylus simonsii	Euspondylus simonsii	2.4	0.37	2.36297	Maximum body mass calculated from length	Shai Meiri, unpublished (length), converted to mass using equations from Feldmann et al. 2016	0.373459
Reptilia	Squamata	Squamata (Sauria)	Gymnophthalmidae	Gymnophthalmus speciosus	Gymnophthalmus speciosus	2.4	0.37	2.36297	Maximum body mass calculated from length	Shai Meiri, unpublished (length), converted to mass using equations from Feldmann et al. 2016	0.373459
Reptilia	Squamata	Squamata (Sauria)	Gymnophthalmidae	Gymnophthalmus underwoodi	Gymnophthalmus underwoodi	2.4	0.37	2.36297	Maximum body mass calculated from length	Shai Meiri, unpublished (length), converted to mass using equations from Feldmann et al. 2016	0.373459
Reptilia	Squamata	Squamata (Sauria)	Gymnophthalmidae	Micrablepharus atticolus	Micrablepharus atticolus	2.4	0.37	2.36297	Maximum body mass calculated from length	Shai Meiri, unpublished (length), converted to mass using equations from Feldmann et al. 2016	0.373459
Reptilia	Squamata	Squamata (Sauria)	Phyllodactylidae	Phyllodactylus leei	Phyllodactylus leei	2.4	0.39	2.43619	Maximum body mass calculated from length	Shai Meiri, unpublished (length), converted to mass using equations from Feldmann et al. 2016	0.386711
Reptilia	Squamata	Squamata (Sauria)	Scincidae	Austroablepharus barrylyoni	Austroablepharus barrylyoni	2.4	0.39	2.43216	Maximum body mass calculated from length	Shai Meiri, unpublished (length), converted to mass using equations from Feldmann et al. 2016	0.385992
Reptilia	Squamata	Squamata (Sauria)	Scincidae	Brachymeles elerae	Brachymeles elerae	2.4	0.38	2.40424	Maximum body mass calculated from length	Shai Meiri, unpublished (length), converted to mass using equations from Feldmann et al. 2016	0.380977
Reptilia	Squamata	Squamata (Sauria)	Scincidae	Caledoniscincus auratus	Caledoniscincus auratus	2.4	0.39	2.44762	Maximum body mass calculated from length	Shai Meiri, unpublished (length), converted to mass using equations from Feldmann et al. 2016	0.388744
Reptilia	Squamata	Squamata (Sauria)	Scincidae	Caledoniscincus renevieri	Caledoniscincus renevieri	2.4	0.39	2.44762	Maximum body mass calculated from length	Shai Meiri, unpublished (length), converted to mass using equations from Feldmann et al. 2016	0.388744
Reptilia	Squamata	Squamata (Sauria)	Scincidae	Cryptoblepharus africanus	Cryptoblepharus africanus	2.4	0.37	2.35585	Maximum body mass calculated from length	Shai Meiri, unpublished (length), converted to mass using equations from Feldmann et al. 2016	0.372148
Reptilia	Squamata	Squamata (Sauria)	Scincidae	Cryptoblepharus ahli	Cryptoblepharus ahli	2.4	0.38	2.40143	Maximum body mass calculated from length	Shai Meiri, unpublished (length), converted to mass using equations from Feldmann et al. 2016	0.380471
Reptilia	Squamata	Squamata (Sauria)	Scincidae	Emoia coggeri	Emoia coggeri	2.4	0.39	2.44762	Maximum body mass calculated from length	Shai Meiri, unpublished (length), converted to mass using equations from Feldmann et al. 2016	0.388744
Reptilia	Squamata	Squamata (Sauria)	Scincidae	Emoia paniai	Emoia paniai	2.4	0.37	2.35585	Maximum body mass calculated from length	Shai Meiri, unpublished (length), converted to mass using equations from Feldmann et al. 2016	0.372148
Reptilia	Squamata	Squamata (Sauria)	Scincidae	Emoia physicina	Emoia physicina	2.4	0.38	2.40143	Maximum body mass calculated from length	Shai Meiri, unpublished (length), converted to mass using equations from Feldmann et al. 2016	0.380471
Reptilia	Squamata	Squamata (Sauria)	Scincidae	Emoia ponapea	Emoia ponapea	2.4	0.38	2.41676	Maximum body mass calculated from length	Shai Meiri, unpublished (length), converted to mass using equations from Feldmann et al. 2016	0.383234
Reptilia	Squamata	Squamata (Sauria)	Scincidae	Eutropis darevskii	Eutropis darevskii	2.4	0.37	2.37098	Maximum body mass calculated from length	Shai Meiri, unpublished (length), converted to mass using equations from Feldmann et al. 2016	0.374928
Reptilia	Squamata	Squamata (Sauria)	Scincidae	Eutropis quadricarinata	Eutropis quadricarinata	2.4	0.38	2.41676	Maximum body mass calculated from length	Shai Meiri, unpublished (length), converted to mass using equations from Feldmann et al. 2016	0.383234
Reptilia	Squamata	Squamata (Sauria)	Scincidae	Grandidierina fierinensis	Grandidierina fierinensis	2.4	0.38	2.41251	Maximum body mass calculated from length	Shai Meiri, unpublished (length), converted to mass using equations from Feldmann et al. 2016	0.382469
Reptilia	Squamata	Squamata (Sauria)	Scincidae	Lankascincus megalops	Lankascincus megalops	2.4	0.38	2.41676	Maximum body mass calculated from length	Shai Meiri, unpublished (length), converted to mass using equations from Feldmann et al. 2016	0.383234
Reptilia	Squamata	Squamata (Sauria)	Scincidae	Leptosiaphos amieti	Leptosiaphos amieti	2.4	0.39	2.44762	Maximum body mass calculated from length	Shai Meiri, unpublished (length), converted to mass using equations from Feldmann et al. 2016	0.388744
Reptilia	Squamata	Squamata (Sauria)	Scincidae	Lerista cinerea	Lerista cinerea	2.4	0.38	2.41251	Maximum body mass calculated from length	Shai Meiri, unpublished (length), converted to mass using equations from Feldmann et al. 2016	0.382469
Reptilia	Squamata	Squamata (Sauria)	Scincidae	Lerista ips	Lerista ips	2.4	0.38	2.41251	Maximum body mass calculated from length	Shai Meiri, unpublished (length), converted to mass using equations from Feldmann et al. 2016	0.382469
Reptilia	Squamata	Squamata (Sauria)	Scincidae	Lerista planiventralis	Lerista planiventralis	2.4	0.38	2.41251	Maximum body mass calculated from length	Shai Meiri, unpublished (length), converted to mass using equations from Feldmann et al. 2016	0.382469
Reptilia	Squamata	Squamata (Sauria)	Scincidae	Lipinia auriculata	Lipinia auriculata	2.4	0.39	2.44762	Maximum body mass calculated from length	Shai Meiri, unpublished (length), converted to mass using equations from Feldmann et al. 2016	0.388744
Reptilia	Squamata	Squamata (Sauria)	Scincidae	Madascincus ankodabensis	Madascincus ankodabensis	2.4	0.37	2.37098	Maximum body mass calculated from length	Shai Meiri, unpublished (length), converted to mass using equations from Feldmann et al. 2016	0.374928
Reptilia	Squamata	Squamata (Sauria)	Scincidae	Oligosoma levidensum	Oligosoma levidensum	2.4	0.38	2.41676	Maximum body mass calculated from length	Shai Meiri, unpublished (length), converted to mass using equations from Feldmann et al. 2016	0.383234
Reptilia	Squamata	Squamata (Sauria)	Scincidae	Scincella ochracea	Scincella ochracea	2.4	0.39	2.44762	Maximum body mass calculated from length	Shai Meiri, unpublished (length), converted to mass using equations from Feldmann et al. 2016	0.388744
Reptilia	Squamata	Squamata (Sauria)	Scincidae	Scincella rufocaudata	Scincella rufocaudata	2.4	0.39	2.44762	Maximum body mass calculated from length	Shai Meiri, unpublished (length), converted to mass using equations from Feldmann et al. 2016	0.388744
Reptilia	Squamata	Squamata (Sauria)	Scincidae	Sphenomorphus murudensis	Sphenomorphus murudensis	2.4	0.37	2.35585	Maximum body mass calculated from length	Shai Meiri, unpublished (length), converted to mass using equations from Feldmann et al. 2016	0.372148
Reptilia	Squamata	Squamata (Sauria)	Sphaerodactylidae	Gonatodes hasemani	Gonatodes hasemani	2.4	0.38	2.40099	Maximum body mass calculated from length	Shai Meiri, unpublished (length), converted to mass using equations from Feldmann et al. 2016	0.380391
Reptilia	Squamata	Squamata (Sauria)	Sphaerodactylidae	Lepidoblepharis colombianus	Lepidoblepharis colombianus	2.4	0.38	2.40099	Maximum body mass calculated from length	Shai Meiri, unpublished (length), converted to mass using equations from Feldmann et al. 2016	0.380391
Reptilia	Squamata	Squamata (Sauria)	Sphaerodactylidae	Lepidoblepharis ruthveni	Lepidoblepharis ruthveni	2.4	0.38	2.40099	Maximum body mass calculated from length	Shai Meiri, unpublished (length), converted to mass using equations from Feldmann et al. 2016	0.380391
Reptilia	Squamata	Squamata (Sauria)	Sphaerodactylidae	Quedenfeldtia trachyblepharus	Quedenfeldtia trachyblepharus	2.4	0.39	2.44466	Maximum body mass calculated from length	Shai Meiri, unpublished (length), converted to mass using equations from Feldmann et al. 2016	0.388218
Reptilia	Squamata	Squamata (Serpentes)	Colubridae	Tantilla striata	Tantilla striata	2.4	0.38	2.42254	Maximum body mass calculated from length	Feldman et al. 2016	0.384271
Reptilia	Squamata	Squamata (Serpentes)	Leptotyphlopidae	Epacrophis boulengeri	Epacrophis boulengeri	2.4	0.37	2.36151	Maximum body mass calculated from length	Feldman et al. 2016	0.373189
Reptilia	Squamata	Squamata (Serpentes)	Leptotyphlopidae	Epictia clinorostris	Epictia clinorostris	2.4	0.39	2.438	Maximum body mass calculated from length	Feldman et al. 2016	0.387033
Reptilia	Squamata	Squamata (Serpentes)	Leptotyphlopidae	Mitophis calypso	Mitophis calypso	2.4	0.38	2.40844	Maximum body mass calculated from length	Feldman et al. 2016	0.381736
Reptilia	Squamata	Squamata (Serpentes)	Leptotyphlopidae	Myriopholis boueti	Myriopholis boueti	2.4	0.38	2.41235	Maximum body mass calculated from length	Feldman et al. 2016	0.382441
Reptilia	Squamata	Squamata (Serpentes)	Leptotyphlopidae	Myriopholis burii	Myriopholis burii	2.4	0.38	2.41235	Maximum body mass calculated from length	Feldman et al. 2016	0.382441
Aves	Neoaves	Apodiformes	Trochilidae	Discosura popelairii	Discosura popelairii	2.5	0.4	2.5	mean (presumably, of adults), unsexed	Myrvhold et al. 2015	0.39794
Aves	Neoaves	Apodiformes	Trochilidae	Doricha eliza	Doricha eliza	2.5	0.4	2.5	mean (presumably, of adults), unsexed	Myrvhold et al. 2015	0.39794
Aves	Neoaves	Apodiformes	Trochilidae	Microstilbon burmeisteri	Microstilbon burmeisteri	2.5	0.4	2.5	mean (presumably, of adults), unsexed	Myrvhold et al. 2015	0.39794
Mammalia	Eutheria	Chiroptera	Vespertilionidae	Pipistrellus nanulus	Pipistrellus nanulus	2.5	0.4	2.5	mean adult mass, unsexed	Smith et al. 2003	0.39794
Mammalia	Eutheria	Soricomorpha	Soricidae	Crocidura planiceps	Crocidura planiceps	2.5	0.4	2.5	mean adult mass, unsexed	Smith et al. 2003	0.39794
Reptilia	Squamata	Squamata (Sauria)	Dactyloidae	Anolis datzorum	Anolis datzorum	2.5	0.4	2.50355	Maximum body mass calculated from length	Shai Meiri, unpublished (length), converted to mass using equations from Feldmann et al. 2016	0.398557
Reptilia	Squamata	Squamata (Sauria)	Dactyloidae	Anolis fortunensis	Anolis fortunensis	2.5	0.4	2.50355	Maximum body mass calculated from length	Shai Meiri, unpublished (length), converted to mass using equations from Feldmann et al. 2016	0.398557
Reptilia	Squamata	Squamata (Sauria)	Dactyloidae	Anolis gibbiceps	Anolis gibbiceps	2.5	0.4	2.50355	Maximum body mass calculated from length	Shai Meiri, unpublished (length), converted to mass using equations from Feldmann et al. 2016	0.398557
Reptilia	Squamata	Squamata (Sauria)	Dactyloidae	Anolis granuliceps	Anolis granuliceps	2.5	0.4	2.50355	Maximum body mass calculated from length	Shai Meiri, unpublished (length), converted to mass using equations from Feldmann et al. 2016	0.398557
Reptilia	Squamata	Squamata (Sauria)	Dactyloidae	Anolis guafe	Anolis guafe	2.5	0.39	2.47361	Maximum body mass calculated from length	Shai Meiri, unpublished (length), converted to mass using equations from Feldmann et al. 2016	0.393331
Reptilia	Squamata	Squamata (Sauria)	Dactyloidae	Anolis impetigosus	Anolis impetigosus	2.5	0.4	2.50355	Maximum body mass calculated from length	Shai Meiri, unpublished (length), converted to mass using equations from Feldmann et al. 2016	0.398557
Reptilia	Squamata	Squamata (Sauria)	Dactyloidae	Anolis ocelloscapularis	Anolis ocelloscapularis	2.5	0.4	2.50355	Maximum body mass calculated from length	Shai Meiri, unpublished (length), converted to mass using equations from Feldmann et al. 2016	0.398557
[truncated: 24,999 more rows]
